# Supplementary material for: 5-Chloro-2-methyl-3-phenyl­sulfonyl-1-benzofuran
Source: Acta Crystallogr Sect E Struct Rep Online. 2008 Jun 7;64(Pt 7):o1190. doi: 10.1107/S1600536808015699 (PMC2961728; doi:10.1107/S1600536808015699)
Supplement: Supplementary file 1 [file e-64-o1190-sup1.cif]

##############################################################################
###                                                                        ###
###        Electronic paper (Acta Crystallographica Section E)             ###
###                                                                        ###
##############################################################################
#                                                                            #
# This CIF contains the data in a paper accepted for publication in Acta     #
# Crystallographica Section E. It conforms to the requirements of Notes      #
# for Authors for Section E, and has been peer reviewed under the auspices   #
# of the IUCr Commission on Journals.                                        #
#                                                                            #
# Full details of the Crystallographic Information File format               #
# are given in the paper "The Crystallographic Information File (CIF):       #
# a New Standard Archive File for Crystallography" by S. R. Hall, F. H.      #
# Allen and I. D. Brown [Acta Cryst. (1991), A47, 655-685].                  #
#                                                                            #
# The current version of the core CIF dictionary is obtainable from          #
# ftp://ftp.iucr.org/pub/cif_core.dic. The current version number is 2.4.    #
#                                                                            #
# Software is freely available for graphical display of the structure(s) in  #
# this CIF.  For information consult the CIF home page http://www.iucr.org/  #
# cif/home.html                                                              #
#                                                                            #
# This file may be used for bona fide research purposes within the           #
# scientific community so long as proper attribution is given to the journal # 
# article from which it was obtained.                                        #
#                                                                            #
##############################################################################
                                             
data_global
_journal_data_validation_number     ?
_journal_date_recd_electronic     2008-05-20
_journal_date_accepted     2008-05-25
_journal_name_full     'Acta Crystallographica, Section E'
_journal_year     2008
_journal_volume     64
_journal_issue      7
_journal_page_first     o1190
_journal_page_last     o1190
_journal_paper_category     QO
_journal_coeditor_code     RK2091
_publ_contact_author_name     'Professor Uk Lee'
_publ_contact_author_address
;
Department of Chemistry
Pukyong National University
599-1 Daeyeon 3-dong
Nam-gu
Busan 608-737
Republic of Korea
;
_publ_contact_author_email     uklee@pknu.ac.kr
_publ_contact_author_fax     '+82-51-628-8147'
_publ_contact_author_phone     '+82-51-620-6374'
_publ_section_title
;
5-Chloro-2-methyl-3-phenylsulfonyl-1-benzofuran
;
loop_
    _publ_author_name
    _publ_author_address
    'Choi, Hong Dae'
;
Department of Chemistry
Dongeui University
San 24 Kaya-dong
Busanjin-gu
Busan 614-714
Republic of Korea
;
    'Seo, Pil Ja'
;
Department of Chemistry
Dongeui University
San 24 Kaya-dong
Busanjin-gu
Busan 614-714
Republic of Korea
;
    'Son, Byeng Wha'
;
Department of Chemistry
Pukyong National University
599-1 Daeyeon 3-dong
Nam-gu
Busan 608-737
Republic of Korea
;
    'Lee, Uk'
;
Department of Chemistry
Pukyong National University
599-1 Daeyeon 3-dong
Nam-gu
Busan 608-737
Republic of Korea
;
data_I
_chemical_name_systematic
;
5-Chloro-2-methyl-3-phenylsulfonyl-1-benzofuran
;
_chemical_name_common     ?
_chemical_formula_moiety     'C15 H11 Cl O3 S'
_chemical_formula_sum     'C15 H11 Cl O3 S'
_chemical_formula_iupac     'C15 H11 Cl O3 S'
_chemical_formula_weight     306.76
_chemical_melting_point     ?
_chemical_melting_point_gt     468
_chemical_melting_point_lt     469
_symmetry_cell_setting     triclinic
_symmetry_space_group_name_H-M     'P -1'
_symmetry_space_group_name_Hall     '-P 1'
loop_
    _symmetry_equiv_pos_as_xyz
    'x, y, z'
    '-x, -y, -z'
_cell_length_a     7.4029(7)
_cell_length_b     9.2669(9)
_cell_length_c     20.889(2)
_cell_angle_alpha     100.953(2)
_cell_angle_beta     95.626(2)
_cell_angle_gamma     104.212(2)
_cell_volume     1348.0(2)
_cell_formula_units_Z     4
_cell_measurement_reflns_used     7490
_cell_measurement_theta_min     2.32
_cell_measurement_theta_max     28.23
_cell_measurement_temperature     173(2)
_exptl_crystal_description     block
_exptl_crystal_colour     colourless
_exptl_crystal_size_max     0.50
_exptl_crystal_size_mid     0.50
_exptl_crystal_size_min     0.30
_exptl_crystal_density_diffrn     1.512
_exptl_crystal_density_meas     ?
_exptl_crystal_density_method     'not measured'
_exptl_crystal_F_000     632
_exptl_absorpt_coefficient_mu     0.441
_exptl_absorpt_correction_type     multi-scan
_exptl_absorpt_process_details     '(SADABS; Sheldrick, 2000)'
_exptl_absorpt_correction_T_min     0.795
_exptl_absorpt_correction_T_max     0.870
_diffrn_ambient_temperature     173(2)
_diffrn_radiation_type     MoK\a
_diffrn_radiation_wavelength     0.71073
_diffrn_radiation_source     'fine-focus sealed tube'
_diffrn_radiation_monochromator     'graphite'
_diffrn_measurement_device_type     'Bruker SMART CCD'
_diffrn_measurement_method     '\f and \w'
_diffrn_detector_area_resol_mean     10.0
_diffrn_reflns_number     9232
_diffrn_reflns_av_R_equivalents     0.0356
_diffrn_reflns_av_sigmaI/netI     0.0468
_diffrn_reflns_theta_min     1.00
_diffrn_reflns_theta_max     25.00
_diffrn_reflns_theta_full     25.00
_diffrn_measured_fraction_theta_max     0.962
_diffrn_measured_fraction_theta_full     0.962
_diffrn_reflns_limit_h_min     -8
_diffrn_reflns_limit_h_max     8
_diffrn_reflns_limit_k_min     -11
_diffrn_reflns_limit_k_max     11
_diffrn_reflns_limit_l_min     -24
_diffrn_reflns_limit_l_max     24
_diffrn_standards_number     0
_diffrn_standards_interval_count     .
_diffrn_standards_interval_time     .
_diffrn_standards_decay_%     .
_refine_special_details
;
Refinement of <i>F</i>^2^ against ALL reflections. The weighted
<i>R</i>-factor <i>wR</i> and goodness of fit <i>S</i> are based on
<i>F</i>^2^, conventional <i>R</i>-factors <i>R</i> are based on <i>F</i>,
with <i>F</i> set to zero for negative <i>F</i>^2^. The threshold expression
of <i>F</i>^2^ >\s(<i>F</i>^2^) is used only for calculating
<i>R</i>-factors(gt) <i>etc</i>. and is not relevant to the choice of
reflections for refinement. <i>R</i>-factors based on <i>F</i>^2^ are
statistically about twice as large as those based on <i>F</i>, and
<i>R</i>-factors based on ALL data will be even larger.
;
_reflns_number_total     4555
_reflns_number_gt     4119
_reflns_threshold_expression     I>2\s(I)
_refine_ls_structure_factor_coef     Fsqd
_refine_ls_matrix_type     full
_refine_ls_R_factor_all     0.0497
_refine_ls_R_factor_gt     0.0452
_refine_ls_wR_factor_gt     0.1138
_refine_ls_wR_factor_ref     0.1163
_refine_ls_goodness_of_fit_ref     1.162
_refine_ls_restrained_S_all     1.162
_refine_ls_number_reflns     4555
_refine_ls_number_parameters     363
_refine_ls_number_restraints     0
_refine_ls_hydrogen_treatment     constr
_refine_ls_weighting_scheme     calc
_refine_ls_weighting_details
       'calc w = 1/[\s^2^(Fo^2^)+(0.0289P)^2^+1.6847P] where P=(Fo^2^+2Fc^2^)/3'
_atom_sites_solution_hydrogens     geom
_atom_sites_solution_primary     direct
_atom_sites_solution_secondary     difmap
_refine_ls_shift/su_max     0.000
_refine_ls_shift/su_mean     0.000
_refine_diff_density_max     0.364
_refine_diff_density_min     -0.427
_refine_ls_extinction_method     none
_refine_ls_extinction_coef     ?
loop_
    _atom_type_symbol
    _atom_type_description
    _atom_type_scat_dispersion_real
    _atom_type_scat_dispersion_imag
    _atom_type_scat_source
    'C' 'C' 0.0033 0.0016
                         'International Tables Vol C Tables 4.2.6.8 and 6.1.1.4'
    'H' 'H' 0.0000 0.0000
                         'International Tables Vol C Tables 4.2.6.8 and 6.1.1.4'
    'O' 'O' 0.0106 0.0060
                         'International Tables Vol C Tables 4.2.6.8 and 6.1.1.4'
    'S' 'S' 0.1246 0.1234
                         'International Tables Vol C Tables 4.2.6.8 and 6.1.1.4'
    'Cl' 'Cl' 0.1484 0.1585
                         'International Tables Vol C Tables 4.2.6.8 and 6.1.1.4'
_computing_data_collection     'SMART (Bruker, 2001)'
_computing_cell_refinement     'SAINT (Bruker, 2001)'
_computing_data_reduction     'SAINT (Bruker, 2001)'
_computing_structure_solution     'SHELXS97 (Sheldrick, 2008)'
_computing_structure_refinement     'SHELXL97 (Sheldrick, 2008)'
_computing_molecular_graphics
;
ORTEP-3 (Farrugia, 1997) and DIAMOND (Brandenburg, 1998)
;
_computing_publication_material     'SHELXL97 (Sheldrick, 2008)'
loop_
    _atom_site_type_symbol
    _atom_site_label
    _atom_site_fract_x
    _atom_site_fract_y
    _atom_site_fract_z
    _atom_site_U_iso_or_equiv
    _atom_site_adp_type
    _atom_site_calc_flag
    _atom_site_refinement_flags
    _atom_site_occupancy
    _atom_site_disorder_assembly
    _atom_site_disorder_group
    Cl Cl1 0.94027(12) 0.83729(9) 0.68782(4) 0.0390(2) Uani d . 1 . .
    S S1 0.89392(10) 0.73758(8) 0.38915(3) 0.02487(18) Uani d . 1 . .
    O O1 0.6676(3) 0.3633(2) 0.44767(10) 0.0285(4) Uani d . 1 . .
    O O2 0.9367(3) 0.6705(3) 0.32655(10) 0.0344(5) Uani d . 1 . .
    O O3 1.0381(3) 0.8528(2) 0.43567(10) 0.0327(5) Uani d . 1 . .
    C C1 0.8078(4) 0.5920(3) 0.42946(13) 0.0235(6) Uani d . 1 . .
    C C2 0.8110(4) 0.6091(3) 0.50012(13) 0.0219(6) Uani d . 1 . .
    C C3 0.8793(4) 0.7294(3) 0.55589(13) 0.0242(6) Uani d . 1 . .
    H H3 0.9389 0.8302 0.5524 0.029 Uiso calc R 1 . .
    C C4 0.8551(4) 0.6929(3) 0.61626(14) 0.0265(6) Uani d . 1 . .
    C C5 0.7692(4) 0.5459(4) 0.62322(14) 0.0297(6) Uani d . 1 . .
    H H5 0.7575 0.5271 0.6660 0.036 Uiso calc R 1 . .
    C C6 0.7012(4) 0.4275(3) 0.56827(15) 0.0303(7) Uani d . 1 . .
    H H6 0.6421 0.3266 0.5718 0.036 Uiso calc R 1 . .
    C C7 0.7242(4) 0.4643(3) 0.50790(14) 0.0242(6) Uani d . 1 . .
    C C8 0.7201(4) 0.4438(3) 0.40081(14) 0.0262(6) Uani d . 1 . .
    C C9 0.7018(4) 0.8137(3) 0.37439(14) 0.0246(6) Uani d . 1 . .
    C C10 0.5757(4) 0.7514(4) 0.31622(15) 0.0311(7) Uani d . 1 . .
    H H10 0.5941 0.6705 0.2843 0.037 Uiso calc R 1 . .
    C C11 0.4221(5) 0.8097(4) 0.30559(18) 0.0406(8) Uani d . 1 . .
    H H11 0.3351 0.7694 0.2659 0.049 Uiso calc R 1 . .
    C C12 0.3958(5) 0.9256(4) 0.3524(2) 0.0445(9) Uani d . 1 . .
    H H12 0.2897 0.9641 0.3449 0.053 Uiso calc R 1 . .
    C C13 0.5210(5) 0.9865(4) 0.40995(19) 0.0421(8) Uani d . 1 . .
    H H13 0.5015 1.0672 0.4417 0.051 Uiso calc R 1 . .
    C C14 0.6760(4) 0.9309(3) 0.42202(16) 0.0316(7) Uani d . 1 . .
    H H14 0.7624 0.9719 0.4619 0.038 Uiso calc R 1 . .
    C C15 0.6662(5) 0.3533(4) 0.33182(15) 0.0352(7) Uani d . 1 . .
    H H15A 0.7152 0.4174 0.3017 0.053 Uiso calc R 1 . .
    H H15B 0.5285 0.3172 0.3212 0.053 Uiso calc R 1 . .
    H H15C 0.7193 0.2655 0.3270 0.053 Uiso calc R 1 . .
    Cl Cl2 0.24348(13) 0.14348(9) -0.18646(4) 0.0400(2) Uani d . 1 . .
    S S2 0.49179(10) 0.35480(8) 0.11049(3) 0.02486(18) Uani d . 1 . .
    O O4 0.2303(3) -0.0834(2) 0.05447(10) 0.0303(5) Uani d . 1 . .
    O O5 0.5910(3) 0.4231(2) 0.06317(10) 0.0315(5) Uani d . 1 . .
    O O6 0.5927(3) 0.3559(3) 0.17302(10) 0.0339(5) Uani d . 1 . .
    C C16 0.3752(4) 0.1665(3) 0.07152(14) 0.0236(6) Uani d . 1 . .
    C C17 0.3089(4) 0.1109(3) 0.00122(13) 0.0225(6) Uani d . 1 . .
    C C18 0.3154(4) 0.1733(3) -0.05452(13) 0.0241(6) Uani d . 1 . .
    H H18 0.3716 0.2787 -0.0515 0.029 Uiso calc R 1 . .
    C C19 0.2356(4) 0.0736(3) -0.11451(14) 0.0274(6) Uani d . 1 . .
    C C20 0.1522(4) -0.0821(3) -0.12108(15) 0.0309(7) Uani d . 1 . .
    H H20 0.1012 -0.1456 -0.1635 0.037 Uiso calc R 1 . .
    C C21 0.1440(4) -0.1436(3) -0.06597(15) 0.0315(7) Uani d . 1 . .
    H H21 0.0877 -0.2489 -0.0690 0.038 Uiso calc R 1 . .
    C C22 0.2222(4) -0.0437(3) -0.00587(14) 0.0244(6) Uani d . 1 . .
    C C23 0.3230(4) 0.0464(3) 0.10065(14) 0.0276(6) Uani d . 1 . .
    C C24 0.3087(4) 0.4413(3) 0.12603(14) 0.0254(6) Uani d . 1 . .
    C C25 0.2273(4) 0.4267(3) 0.18244(15) 0.0317(7) Uani d . 1 . .
    H H25 0.2729 0.3742 0.2126 0.038 Uiso calc R 1 . .
    C C26 0.0798(5) 0.4891(4) 0.19426(17) 0.0408(8) Uani d . 1 . .
    H H26 0.0228 0.4797 0.2326 0.049 Uiso calc R 1 . .
    C C27 0.0152(5) 0.5653(4) 0.15001(19) 0.0447(9) Uani d . 1 . .
    H H27 -0.0866 0.6083 0.1582 0.054 Uiso calc R 1 . .
    C C28 0.0965(5) 0.5797(4) 0.0943(2) 0.0442(9) Uani d . 1 . .
    H H28 0.0508 0.6328 0.0645 0.053 Uiso calc R 1 . .
    C C29 0.2448(4) 0.5171(3) 0.08137(17) 0.0348(7) Uani d . 1 . .
    H H29 0.3010 0.5262 0.0428 0.042 Uiso calc R 1 . .
    C C30 0.3420(5) 0.0266(4) 0.16940(16) 0.0396(8) Uani d . 1 . .
    H H30A 0.4237 0.1205 0.1984 0.059 Uiso calc R 1 . .
    H H30B 0.3975 -0.0583 0.1720 0.059 Uiso calc R 1 . .
    H H30C 0.2173 0.0044 0.1833 0.059 Uiso calc R 1 . .
loop_
    _atom_site_aniso_label
    _atom_site_aniso_U_11
    _atom_site_aniso_U_22
    _atom_site_aniso_U_33
    _atom_site_aniso_U_12
    _atom_site_aniso_U_13
    _atom_site_aniso_U_23
    Cl1 0.0524(5) 0.0418(5) 0.0215(4) 0.0176(4) 0.0002(3) -0.0001(3)
    S1 0.0231(4) 0.0292(4) 0.0215(4) 0.0035(3) 0.0058(3) 0.0071(3)
    O1 0.0314(11) 0.0232(10) 0.0290(11) 0.0051(9) 0.0025(9) 0.0052(8)
    O2 0.0362(12) 0.0446(13) 0.0254(11) 0.0126(10) 0.0133(9) 0.0088(9)
    O3 0.0260(11) 0.0348(12) 0.0316(12) -0.0031(9) 0.0010(9) 0.0100(9)
    C1 0.0207(14) 0.0289(15) 0.0217(14) 0.0066(11) 0.0044(11) 0.0070(11)
    C2 0.0173(13) 0.0282(14) 0.0217(14) 0.0063(11) 0.0039(11) 0.0084(11)
    C3 0.0222(14) 0.0257(14) 0.0239(14) 0.0057(11) 0.0023(11) 0.0054(11)
    C4 0.0273(15) 0.0319(16) 0.0218(14) 0.0123(12) 0.0035(12) 0.0040(12)
    C5 0.0320(16) 0.0381(17) 0.0239(15) 0.0135(13) 0.0068(13) 0.0125(13)
    C6 0.0304(16) 0.0303(16) 0.0351(17) 0.0089(13) 0.0093(13) 0.0160(13)
    C7 0.0221(14) 0.0243(14) 0.0259(15) 0.0074(11) 0.0003(11) 0.0051(11)
    C8 0.0241(14) 0.0311(15) 0.0242(15) 0.0091(12) 0.0036(12) 0.0062(12)
    C9 0.0252(14) 0.0237(14) 0.0234(14) 0.0007(11) 0.0057(12) 0.0085(11)
    C10 0.0324(16) 0.0324(16) 0.0271(16) 0.0032(13) 0.0025(13) 0.0116(13)
    C11 0.0331(17) 0.0439(19) 0.046(2) 0.0026(15) -0.0019(15) 0.0262(16)
    C12 0.0329(18) 0.0394(19) 0.073(3) 0.0131(15) 0.0128(18) 0.0329(19)
    C13 0.043(2) 0.0264(16) 0.062(2) 0.0106(15) 0.0213(18) 0.0140(16)
    C14 0.0316(16) 0.0244(15) 0.0336(17) -0.0012(12) 0.0078(13) 0.0039(12)
    C15 0.0387(18) 0.0331(17) 0.0288(16) 0.0081(14) -0.0004(14) -0.0004(13)
    Cl2 0.0602(5) 0.0376(4) 0.0227(4) 0.0147(4) 0.0028(4) 0.0079(3)
    S2 0.0220(4) 0.0284(4) 0.0208(4) 0.0028(3) 0.0013(3) 0.0037(3)
    O4 0.0357(12) 0.0243(10) 0.0332(11) 0.0074(9) 0.0082(9) 0.0119(9)
    O5 0.0284(11) 0.0342(12) 0.0263(11) -0.0016(9) 0.0059(9) 0.0053(9)
    O6 0.0291(11) 0.0441(13) 0.0258(11) 0.0092(10) -0.0025(9) 0.0057(9)
    C16 0.0195(14) 0.0266(14) 0.0247(14) 0.0060(11) 0.0040(11) 0.0054(11)
    C17 0.0191(13) 0.0224(14) 0.0255(14) 0.0060(11) 0.0042(11) 0.0033(11)
    C18 0.0246(14) 0.0217(14) 0.0245(14) 0.0040(11) 0.0029(12) 0.0051(11)
    C19 0.0316(16) 0.0287(15) 0.0229(15) 0.0099(12) 0.0046(12) 0.0057(12)
    C20 0.0308(16) 0.0271(15) 0.0286(16) 0.0059(13) -0.0029(13) -0.0023(12)
    C21 0.0296(16) 0.0244(15) 0.0378(17) 0.0057(12) 0.0035(13) 0.0031(13)
    C22 0.0233(14) 0.0239(14) 0.0278(15) 0.0075(11) 0.0060(12) 0.0074(12)
    C23 0.0282(15) 0.0306(16) 0.0282(15) 0.0125(12) 0.0084(12) 0.0085(12)
    C24 0.0204(14) 0.0215(14) 0.0290(15) 0.0004(11) -0.0008(12) 0.0018(11)
    C25 0.0331(16) 0.0329(16) 0.0251(15) 0.0065(13) 0.0018(13) 0.0011(12)
    C26 0.0364(18) 0.0406(19) 0.0387(19) 0.0082(15) 0.0091(15) -0.0068(15)
    C27 0.0289(17) 0.0283(17) 0.068(3) 0.0069(14) 0.0010(17) -0.0062(16)
    C28 0.0361(18) 0.0215(16) 0.072(3) 0.0024(14) -0.0053(18) 0.0160(16)
    C29 0.0304(16) 0.0282(16) 0.0431(19) -0.0012(13) 0.0009(14) 0.0155(14)
    C30 0.054(2) 0.0414(19) 0.0314(17) 0.0169(16) 0.0119(15) 0.0183(14)
_geom_special_details
;
 All s.u.'s (except the s.u. in the dihedral angle between two l.s. planes)
 are estimated using the full covariance matrix. The cell s.u.'s are taken
 into account individually in the estimation of s.u.'s in distances, angles
 and torsion angles; correlations between s.u.'s in cell parameters are only
 used when they are defined by crystal symmetry. An approximate (isotropic)
 treatment of cell s.u.'s is used for estimating s.u.'s involving l.s. planes.
;
loop_
    _geom_bond_atom_site_label_1
    _geom_bond_atom_site_label_2
    _geom_bond_site_symmetry_2
    _geom_bond_distance
    _geom_bond_publ_flag
    Cl1 C4 . 1.750(3) ?
    S1 O3 . 1.437(2) ?
    S1 O2 . 1.437(2) ?
    S1 C1 . 1.746(3) ?
    S1 C9 . 1.762(3) ?
    O1 C8 . 1.369(3) ?
    O1 C7 . 1.375(3) ?
    C1 C8 . 1.357(4) ?
    C1 C2 . 1.451(4) ?
    C2 C7 . 1.386(4) ?
    C2 C3 . 1.404(4) ?
    C3 C4 . 1.383(4) ?
    C3 H3 . 0.9500 ?
    C4 C5 . 1.396(4) ?
    C5 C6 . 1.383(4) ?
    C5 H5 . 0.9500 ?
    C6 C7 . 1.383(4) ?
    C6 H6 . 0.9500 ?
    C8 C15 . 1.484(4) ?
    C9 C10 . 1.388(4) ?
    C9 C14 . 1.391(4) ?
    C10 C11 . 1.391(4) ?
    C10 H10 . 0.9500 ?
    C11 C12 . 1.375(5) ?
    C11 H11 . 0.9500 ?
    C12 C13 . 1.374(5) ?
    C12 H12 . 0.9500 ?
    C13 C14 . 1.389(5) ?
    C13 H13 . 0.9500 ?
    C14 H14 . 0.9500 ?
    C15 H15A . 0.9800 ?
    C15 H15B . 0.9800 ?
    C15 H15C . 0.9800 ?
    Cl2 C19 . 1.746(3) ?
    S2 O6 . 1.437(2) ?
    S2 O5 . 1.438(2) ?
    S2 C16 . 1.742(3) ?
    S2 C24 . 1.762(3) ?
    O4 C23 . 1.368(4) ?
    O4 C22 . 1.378(3) ?
    C16 C23 . 1.361(4) ?
    C16 C17 . 1.452(4) ?
    C17 C22 . 1.392(4) ?
    C17 C18 . 1.395(4) ?
    C18 C19 . 1.386(4) ?
    C18 H18 . 0.9500 ?
    C19 C20 . 1.398(4) ?
    C20 C21 . 1.378(4) ?
    C20 H20 . 0.9500 ?
    C21 C22 . 1.386(4) ?
    C21 H21 . 0.9500 ?
    C23 C30 . 1.480(4) ?
    C24 C29 . 1.383(4) ?
    C24 C25 . 1.389(4) ?
    C25 C26 . 1.377(4) ?
    C25 H25 . 0.9500 ?
    C26 C27 . 1.382(5) ?
    C26 H26 . 0.9500 ?
    C27 C28 . 1.374(5) ?
    C27 H27 . 0.9500 ?
    C28 C29 . 1.388(5) ?
    C28 H28 . 0.9500 ?
    C29 H29 . 0.9500 ?
    C30 H30A . 0.9800 ?
    C30 H30B . 0.9800 ?
    C30 H30C . 0.9800 ?
loop_
    _geom_angle_atom_site_label_1
    _geom_angle_atom_site_label_2
    _geom_angle_atom_site_label_3
    _geom_angle_site_symmetry_1
    _geom_angle_site_symmetry_3
    _geom_angle
    _geom_angle_publ_flag
    O3 S1 O2 . . 119.89(13) ?
    O3 S1 C1 . . 106.92(13) ?
    O2 S1 C1 . . 108.61(13) ?
    O3 S1 C9 . . 107.87(13) ?
    O2 S1 C9 . . 108.20(13) ?
    C1 S1 C9 . . 104.28(13) ?
    C8 O1 C7 . . 106.9(2) ?
    C8 C1 C2 . . 107.3(2) ?
    C8 C1 S1 . . 126.7(2) ?
    C2 C1 S1 . . 126.0(2) ?
    C7 C2 C3 . . 119.6(2) ?
    C7 C2 C1 . . 104.7(2) ?
    C3 C2 C1 . . 135.7(3) ?
    C4 C3 C2 . . 116.2(3) ?
    C4 C3 H3 . . 121.9 ?
    C2 C3 H3 . . 121.9 ?
    C3 C4 C5 . . 123.4(3) ?
    C3 C4 Cl1 . . 118.5(2) ?
    C5 C4 Cl1 . . 118.1(2) ?
    C6 C5 C4 . . 120.4(3) ?
    C6 C5 H5 . . 119.8 ?
    C4 C5 H5 . . 119.8 ?
    C5 C6 C7 . . 116.2(3) ?
    C5 C6 H6 . . 121.9 ?
    C7 C6 H6 . . 121.9 ?
    O1 C7 C6 . . 125.2(3) ?
    O1 C7 C2 . . 110.6(2) ?
    C6 C7 C2 . . 124.2(3) ?
    C1 C8 O1 . . 110.5(2) ?
    C1 C8 C15 . . 134.8(3) ?
    O1 C8 C15 . . 114.7(3) ?
    C10 C9 C14 . . 121.5(3) ?
    C10 C9 S1 . . 119.0(2) ?
    C14 C9 S1 . . 119.5(2) ?
    C9 C10 C11 . . 118.7(3) ?
    C9 C10 H10 . . 120.7 ?
    C11 C10 H10 . . 120.7 ?
    C12 C11 C10 . . 120.2(3) ?
    C12 C11 H11 . . 119.9 ?
    C10 C11 H11 . . 119.9 ?
    C13 C12 C11 . . 120.8(3) ?
    C13 C12 H12 . . 119.6 ?
    C11 C12 H12 . . 119.6 ?
    C12 C13 C14 . . 120.5(3) ?
    C12 C13 H13 . . 119.8 ?
    C14 C13 H13 . . 119.8 ?
    C13 C14 C9 . . 118.4(3) ?
    C13 C14 H14 . . 120.8 ?
    C9 C14 H14 . . 120.8 ?
    C8 C15 H15A . . 109.5 ?
    C8 C15 H15B . . 109.5 ?
    H15A C15 H15B . . 109.5 ?
    C8 C15 H15C . . 109.5 ?
    H15A C15 H15C . . 109.5 ?
    H15B C15 H15C . . 109.5 ?
    O6 S2 O5 . . 119.93(13) ?
    O6 S2 C16 . . 108.60(13) ?
    O5 S2 C16 . . 107.16(13) ?
    O6 S2 C24 . . 107.79(13) ?
    O5 S2 C24 . . 108.08(13) ?
    C16 S2 C24 . . 104.18(13) ?
    C23 O4 C22 . . 106.9(2) ?
    C23 C16 C17 . . 107.4(2) ?
    C23 C16 S2 . . 127.1(2) ?
    C17 C16 S2 . . 125.5(2) ?
    C22 C17 C18 . . 119.4(3) ?
    C22 C17 C16 . . 104.4(2) ?
    C18 C17 C16 . . 136.2(3) ?
    C19 C18 C17 . . 116.5(3) ?
    C19 C18 H18 . . 121.7 ?
    C17 C18 H18 . . 121.7 ?
    C18 C19 C20 . . 123.5(3) ?
    C18 C19 Cl2 . . 118.9(2) ?
    C20 C19 Cl2 . . 117.6(2) ?
    C21 C20 C19 . . 120.0(3) ?
    C21 C20 H20 . . 120.0 ?
    C19 C20 H20 . . 120.0 ?
    C20 C21 C22 . . 116.5(3) ?
    C20 C21 H21 . . 121.7 ?
    C22 C21 H21 . . 121.7 ?
    O4 C22 C21 . . 125.3(3) ?
    O4 C22 C17 . . 110.7(2) ?
    C21 C22 C17 . . 124.0(3) ?
    C16 C23 O4 . . 110.6(2) ?
    C16 C23 C30 . . 134.7(3) ?
    O4 C23 C30 . . 114.7(3) ?
    C29 C24 C25 . . 121.4(3) ?
    C29 C24 S2 . . 120.0(2) ?
    C25 C24 S2 . . 118.5(2) ?
    C26 C25 C24 . . 119.4(3) ?
    C26 C25 H25 . . 120.3 ?
    C24 C25 H25 . . 120.3 ?
    C25 C26 C27 . . 119.6(3) ?
    C25 C26 H26 . . 120.2 ?
    C27 C26 H26 . . 120.2 ?
    C28 C27 C26 . . 120.8(3) ?
    C28 C27 H27 . . 119.6 ?
    C26 C27 H27 . . 119.6 ?
    C27 C28 C29 . . 120.5(3) ?
    C27 C28 H28 . . 119.7 ?
    C29 C28 H28 . . 119.7 ?
    C24 C29 C28 . . 118.3(3) ?
    C24 C29 H29 . . 120.9 ?
    C28 C29 H29 . . 120.9 ?
    C23 C30 H30A . . 109.5 ?
    C23 C30 H30B . . 109.5 ?
    H30A C30 H30B . . 109.5 ?
    C23 C30 H30C . . 109.5 ?
    H30A C30 H30C . . 109.5 ?
    H30B C30 H30C . . 109.5 ?
loop_
    _geom_torsion_atom_site_label_1
    _geom_torsion_atom_site_label_2
    _geom_torsion_atom_site_label_3
    _geom_torsion_atom_site_label_4
    _geom_torsion_site_symmetry_1
    _geom_torsion_site_symmetry_2
    _geom_torsion_site_symmetry_3
    _geom_torsion_site_symmetry_4
    _geom_torsion
    _geom_torsion_publ_flag
    O3 S1 C1 C8 . . . . -156.6(2) ?
    O2 S1 C1 C8 . . . . -25.9(3) ?
    C9 S1 C1 C8 . . . . 89.3(3) ?
    O3 S1 C1 C2 . . . . 25.9(3) ?
    O2 S1 C1 C2 . . . . 156.6(2) ?
    C9 S1 C1 C2 . . . . -88.2(3) ?
    C8 C1 C2 C7 . . . . 0.8(3) ?
    S1 C1 C2 C7 . . . . 178.7(2) ?
    C8 C1 C2 C3 . . . . 179.8(3) ?
    S1 C1 C2 C3 . . . . -2.3(5) ?
    C7 C2 C3 C4 . . . . 0.4(4) ?
    C1 C2 C3 C4 . . . . -178.5(3) ?
    C2 C3 C4 C5 . . . . 0.4(4) ?
    C2 C3 C4 Cl1 . . . . 179.1(2) ?
    C3 C4 C5 C6 . . . . -0.7(4) ?
    Cl1 C4 C5 C6 . . . . -179.4(2) ?
    C4 C5 C6 C7 . . . . 0.1(4) ?
    C8 O1 C7 C6 . . . . -178.5(3) ?
    C8 O1 C7 C2 . . . . 0.5(3) ?
    C5 C6 C7 O1 . . . . 179.6(3) ?
    C5 C6 C7 C2 . . . . 0.7(4) ?
    C3 C2 C7 O1 . . . . -180.0(2) ?
    C1 C2 C7 O1 . . . . -0.8(3) ?
    C3 C2 C7 C6 . . . . -1.0(4) ?
    C1 C2 C7 C6 . . . . 178.2(3) ?
    C2 C1 C8 O1 . . . . -0.5(3) ?
    S1 C1 C8 O1 . . . . -178.42(19) ?
    C2 C1 C8 C15 . . . . 177.8(3) ?
    S1 C1 C8 C15 . . . . -0.1(5) ?
    C7 O1 C8 C1 . . . . 0.0(3) ?
    C7 O1 C8 C15 . . . . -178.6(2) ?
    O3 S1 C9 C10 . . . . 157.2(2) ?
    O2 S1 C9 C10 . . . . 26.1(3) ?
    C1 S1 C9 C10 . . . . -89.4(2) ?
    O3 S1 C9 C14 . . . . -25.0(3) ?
    O2 S1 C9 C14 . . . . -156.0(2) ?
    C1 S1 C9 C14 . . . . 88.5(2) ?
    C14 C9 C10 C11 . . . . 0.8(4) ?
    S1 C9 C10 C11 . . . . 178.6(2) ?
    C9 C10 C11 C12 . . . . -0.7(4) ?
    C10 C11 C12 C13 . . . . 0.6(5) ?
    C11 C12 C13 C14 . . . . -0.5(5) ?
    C12 C13 C14 C9 . . . . 0.6(5) ?
    C10 C9 C14 C13 . . . . -0.7(4) ?
    S1 C9 C14 C13 . . . . -178.5(2) ?
    O6 S2 C16 C23 . . . . 23.3(3) ?
    O5 S2 C16 C23 . . . . 154.3(2) ?
    C24 S2 C16 C23 . . . . -91.3(3) ?
    O6 S2 C16 C17 . . . . -159.3(2) ?
    O5 S2 C16 C17 . . . . -28.4(3) ?
    C24 S2 C16 C17 . . . . 86.0(2) ?
    C23 C16 C17 C22 . . . . -0.9(3) ?
    S2 C16 C17 C22 . . . . -178.7(2) ?
    C23 C16 C17 C18 . . . . 179.9(3) ?
    S2 C16 C17 C18 . . . . 2.1(5) ?
    C22 C17 C18 C19 . . . . -1.0(4) ?
    C16 C17 C18 C19 . . . . 178.1(3) ?
    C17 C18 C19 C20 . . . . -0.2(4) ?
    C17 C18 C19 Cl2 . . . . -178.6(2) ?
    C18 C19 C20 C21 . . . . 0.9(5) ?
    Cl2 C19 C20 C21 . . . . 179.3(2) ?
    C19 C20 C21 C22 . . . . -0.3(4) ?
    C23 O4 C22 C21 . . . . 178.1(3) ?
    C23 O4 C22 C17 . . . . -0.2(3) ?
    C20 C21 C22 O4 . . . . -179.1(3) ?
    C20 C21 C22 C17 . . . . -1.0(4) ?
    C18 C17 C22 O4 . . . . 180.0(2) ?
    C16 C17 C22 O4 . . . . 0.6(3) ?
    C18 C17 C22 C21 . . . . 1.7(4) ?
    C16 C17 C22 C21 . . . . -177.7(3) ?
    C17 C16 C23 O4 . . . . 0.8(3) ?
    S2 C16 C23 O4 . . . . 178.58(19) ?
    C17 C16 C23 C30 . . . . -178.2(3) ?
    S2 C16 C23 C30 . . . . -0.4(5) ?
    C22 O4 C23 C16 . . . . -0.4(3) ?
    C22 O4 C23 C30 . . . . 178.8(2) ?
    O6 S2 C24 C29 . . . . 150.9(2) ?
    O5 S2 C24 C29 . . . . 19.9(3) ?
    C16 S2 C24 C29 . . . . -93.8(3) ?
    O6 S2 C24 C25 . . . . -31.2(3) ?
    O5 S2 C24 C25 . . . . -162.2(2) ?
    C16 S2 C24 C25 . . . . 84.0(2) ?
    C29 C24 C25 C26 . . . . 0.0(4) ?
    S2 C24 C25 C26 . . . . -177.8(2) ?
    C24 C25 C26 C27 . . . . -0.1(5) ?
    C25 C26 C27 C28 . . . . 0.0(5) ?
    C26 C27 C28 C29 . . . . 0.3(5) ?
    C25 C24 C29 C28 . . . . 0.3(4) ?
    S2 C24 C29 C28 . . . . 178.0(2) ?
    C27 C28 C29 C24 . . . . -0.4(5) ?
loop_
    _geom_hbond_atom_site_label_D
    _geom_hbond_atom_site_label_H
    _geom_hbond_atom_site_label_A
    _geom_hbond_site_symmetry_A
    _geom_hbond_distance_DH
    _geom_hbond_distance_HA
    _geom_hbond_distance_DA
    _geom_hbond_angle_DHA
    _geom_hbond_publ_flag
    C15 H15A O2 . 0.98 2.44 3.153(4) 129.5 yes
    C14 H14 O3 2_776 0.95 2.51 3.429(4) 163.7 yes
    C29 H29 O5 2_665 0.95 2.51 3.453(4) 169.8 yes
    C30 H30A O6 . 0.98 2.42 3.141(4) 130.4 yes
