# Supplementary material for: 5-Chloro-2-methyl-3-phenyl­sulfonyl-1-benzofuran
Source: Acta Crystallogr Sect E Struct Rep Online. 2008 Jun 7;64(Pt 7):o1190. doi: 10.1107/S1600536808015699 (PMC2961728; doi:10.1107/S1600536808015699)
Supplement: Supplementary file 2 [file e-64-o1190-Isup2.hkl]

# 
# h,k,l, Fc-squared, Fo-squared, sigma(Fo-squared) and status flag 
# 
data_I
_shelx_title ' 08F IN P-1' 
_shelx_refln_list_code          4 
_shelx_F_calc_maximum      254.72 
_exptl_crystal_F_000       632.00 
_reflns_d_resolution_high  0.8410 
 
loop_ 
 _symmetry_equiv_pos_as_xyz 
 'x, y, z' 
 '-x, -y, -z' 
 
_cell_length_a     7.4029 
_cell_length_b     9.2669 
_cell_length_c    20.8890 
_cell_angle_alpha 100.953 
_cell_angle_beta   95.626 
_cell_angle_gamma 104.212 
 
_shelx_F_squared_multiplier     1.000 
 
loop_ 
 _refln_index_h 
 _refln_index_k 
 _refln_index_l 
 _refln_F_squared_calc 
 _refln_F_squared_meas 
 _refln_F_squared_sigma 
 _refln_observed_status 
   1   0   0        0.07        5.41      0.73 o 
   2   0   0     3238.89     3450.66    104.79 o 
   3   0   0      461.77      522.78     16.35 o 
   4   0   0      178.57      168.28      7.62 o 
   5   0   0      902.18      889.14     45.07 o 
   6   0   0      146.37      127.43      7.01 o 
   7   0   0      119.95      118.86      7.01 o 
   8   0   0        8.49       19.95      4.76 o 
  -8   1   0      246.22      240.06     12.01 o 
  -7   1   0       38.64       71.62      5.40 o 
  -6   1   0       87.81       90.03      5.40 o 
  -5   1   0      435.17      412.68     16.82 o 
  -4   1   0      323.60      346.31     17.58 o 
  -3   1   0      251.71      235.79      9.82 o 
  -2   1   0     1955.67     2040.07     92.70 o 
  -1   1   0     4320.15     4159.73    126.39 o 
   0   1   0      408.44      302.19     16.44 o 
   1   1   0     4523.39     4429.35    166.31 o 
   2   1   0     4176.06     3955.01    119.95 o 
   3   1   0        0.05        3.18      1.17 o 
   4   1   0      555.92      535.65     18.94 o 
   5   1   0        0.71       -2.11      2.18 o 
   6   1   0       87.46      111.70      6.80 o 
   7   1   0        3.76        1.70      3.61 o 
   8   1   0      116.90      112.51      7.59 o 
  -8   2   0        0.27       -1.17      5.39 o 
  -7   2   0       30.22       45.01      5.00 o 
  -6   2   0        3.69        1.35      2.58 o 
  -5   2   0      494.73      483.76     19.42 o 
  -4   2   0     8962.74     9161.53    340.67 o 
  -3   2   0       45.54       49.33      3.21 o 
  -2   2   0    26224.31    24009.11    725.71 o 
  -1   2   0      367.10      352.40     17.01 o 
   0   2   0      873.42     1026.45     31.51 o 
   1   2   0     5480.20     5002.70    187.35 o 
   2   2   0      160.30      206.06      9.07 o 
   3   2   0      393.85      422.26     17.21 o 
   4   2   0       50.99       61.47      3.04 o 
   5   2   0      138.41      122.02     17.86 o 
   6   2   0       57.08       89.28     15.02 o 
   7   2   0        1.65        3.55      3.79 o 
  -8   3   0        2.50       -2.63      3.79 o 
  -7   3   0      104.73      104.23      6.61 o 
  -6   3   0     1941.97     1779.34    107.16 o 
  -5   3   0       23.70       34.73      3.21 o 
  -4   3   0      675.34      715.23     49.04 o 
  -3   3   0     8698.90     8542.52    206.56 o 
  -2   3   0      307.63      311.33     10.81 o 
  -1   3   0     7305.86     7260.61    219.84 o 
   0   3   0      585.63      671.66     20.72 o 
   1   3   0      833.92      866.49     32.17 o 
   2   3   0     1902.93     2100.57    110.84 o 
   3   3   0      148.34      124.20      4.89 o 
   4   3   0       67.38       70.88      6.55 o 
   5   3   0      115.43      130.03      6.78 o 
   6   3   0       98.05       90.33      7.37 o 
   7   3   0      815.33      782.42     46.49 o 
  -8   4   0      109.21      110.91      7.22 o 
  -7   4   0      151.79      146.31      8.02 o 
  -6   4   0     1628.50     1653.92     63.28 o 
  -5   4   0      298.32      279.76     12.22 o 
  -4   4   0      128.38      109.66      5.24 o 
  -3   4   0      274.04      297.85      9.81 o 
  -2   4   0        3.25       11.98      1.31 o 
  -1   4   0        0.03        1.74      1.75 o 
   0   4   0     3540.28     4189.18    156.01 o 
   1   4   0      669.61      736.38     26.70 o 
   2   4   0        0.58        3.02      1.77 o 
   3   4   0      680.38      733.00     28.86 o 
   4   4   0      670.31      658.96     25.46 o 
   5   4   0       44.87       43.66      6.24 o 
   6   4   0        0.02       -3.97      5.10 o 
  -8   5   0      434.76      370.31     16.82 o 
  -7   5   0       28.94       37.17      4.81 o 
  -6   5   0        0.15        0.08      2.72 o 
  -5   5   0      725.04      655.43     26.02 o 
  -4   5   0        4.33        2.27      1.08 o 
  -3   5   0     1119.65     1075.77     33.37 o 
  -2   5   0       59.01       70.87      3.15 o 
  -1   5   0      991.88     1069.30     55.56 o 
   0   5   0       44.06       60.93      2.82 o 
   1   5   0      219.47      242.35      8.34 o 
   2   5   0      117.47      179.17      8.42 o 
   3   5   0       98.31       90.96      9.92 o 
   4   5   0        0.67       -6.80      4.54 o 
   5   5   0      602.28      576.61     34.59 o 
   6   5   0      168.55      162.15     13.04 o 
  -8   6   0       26.42       24.27      6.52 o 
  -7   6   0        0.25        0.20      3.39 o 
  -6   6   0        5.84        8.79      3.21 o 
  -5   6   0      120.12      141.49      8.22 o 
  -4   6   0      403.01      367.38     14.29 o 
  -3   6   0       54.54       49.93      2.82 o 
  -2   6   0      490.26      455.55     20.24 o 
  -1   6   0      446.24      411.93     13.40 o 
   0   6   0       63.15       46.54      2.79 o 
   1   6   0       16.43       37.36      3.89 o 
   2   6   0      621.69      667.34     26.66 o 
   3   6   0      155.14      179.24     22.68 o 
   4   6   0      191.77      192.22      9.62 o 
   5   6   0       50.12       46.49      6.24 o 
  -7   7   0      403.07      405.09     22.40 o 
  -6   7   0       21.58       42.83      4.76 o 
  -5   7   0        0.48       -0.28      2.41 o 
  -4   7   0      228.62      224.18      8.29 o 
  -3   7   0      118.64      145.43     10.09 o 
  -2   7   0      179.92      170.20      6.43 o 
  -1   7   0     1228.29     1191.80     37.07 o 
   0   7   0      219.02      232.53     10.62 o 
   1   7   0      911.67      930.46     69.17 o 
   2   7   0       10.20       23.53      3.79 o 
   3   7   0        6.11        7.06      4.82 o 
   4   7   0      233.56      266.41     12.62 o 
  -7   8   0      122.75      136.42      8.21 o 
  -6   8   0       22.08       25.04      7.37 o 
  -5   8   0       96.13       93.74      5.80 o 
  -4   8   0        3.95        8.68      2.63 o 
  -3   8   0      340.72      341.18     11.88 o 
  -2   8   0      214.96      226.62     14.74 o 
  -1   8   0      672.70      612.65     24.86 o 
   0   8   0       10.74       11.80      7.09 o 
   1   8   0      563.34      580.43     23.85 o 
   2   8   0       89.90       81.93     11.06 o 
   3   8   0      148.01      166.48     12.47 o 
  -6   9   0        9.08       16.75      5.10 o 
  -5   9   0       69.34       71.09      7.37 o 
  -4   9   0       82.60       94.92      6.20 o 
  -3   9   0      153.53      152.79      9.92 o 
  -2   9   0       56.40       65.77      7.94 o 
  -1   9   0      114.24      117.36     10.21 o 
   0   9   0      160.05      155.92     12.47 o 
   1   9   0      255.27      242.66     17.01 o 
   2   9   0        5.24       18.71      7.94 o 
  -4  10   0      274.25      273.28     18.14 o 
  -3  10   0      329.53      382.70     23.81 o 
  -2  10   0      127.24      124.17     11.34 o 
  -1  10   0        0.06        0.57      6.80 o 
   0  10   0      733.11      764.84     44.22 o 
   1  10   0       12.87       19.84      7.37 o 
  -1 -10   1       28.05       19.84      7.37 o 
   0 -10   1       12.64       14.17      7.37 o 
   1 -10   1        4.14        6.80      6.24 o 
   2 -10   1       14.64        7.37      6.24 o 
   3 -10   1       76.39       84.48      9.07 o 
   4 -10   1        0.58        5.10      5.67 o 
  -2  -9   1      313.24      323.32     15.03 o 
  -1  -9   1       23.70       39.34      4.61 o 
   0  -9   1      137.72      132.73      7.41 o 
   1  -9   1        5.57       10.34      3.39 o 
   2  -9   1      164.98      177.08     14.74 o 
   3  -9   1      117.52      105.17      6.80 o 
   4  -9   1        4.73        5.10      3.21 o 
   5  -9   1        8.77       18.47      4.01 o 
   6  -9   1      367.00      378.93     16.82 o 
  -4  -8   1       13.82       22.88      7.65 o 
  -3  -8   1      101.59       98.28      9.92 o 
  -2  -8   1       44.29       46.44      6.24 o 
  -1  -8   1       35.17       53.30      4.61 o 
   0  -8   1      201.19      190.99     18.99 o 
   1  -8   1       72.97       79.44      5.17 o 
   2  -8   1       51.45       58.35      4.60 o 
   3  -8   1       39.25       45.95      5.74 o 
   4  -8   1        0.09       -0.51      2.16 o 
   5  -8   1       28.05       30.34      4.01 o 
   6  -8   1       37.07       47.92      5.17 o 
   7  -8   1       12.25       18.47      4.36 o 
  -4  -7   1       84.20       80.88      5.97 o 
  -3  -7   1      193.51      196.33      9.62 o 
  -2  -7   1      104.86      122.33      9.35 o 
  -1  -7   1       87.51       89.81      5.40 o 
   0  -7   1       11.76       15.19      7.09 o 
   1  -7   1      186.19      202.29     10.18 o 
   2  -7   1       36.83       35.59      2.64 o 
   3  -7   1      373.13      381.87     12.76 o 
   4  -7   1     1342.29     1246.65     38.92 o 
   5  -7   1        5.04        4.49      2.58 o 
   6  -7   1      233.60      218.97     10.40 o 
   7  -7   1      149.49      178.94     11.34 o 
  -5  -6   1        8.04       19.28      5.67 o 
  -4  -6   1        1.36        5.64      4.25 o 
  -3  -6   1       46.33       51.34      4.20 o 
  -2  -6   1       49.63       51.63      6.52 o 
  -1  -6   1      149.03      206.25     11.62 o 
   0  -6   1      259.11      261.61      8.80 o 
   1  -6   1      362.13      406.95     19.34 o 
   2  -6   1      190.68      176.77      6.43 o 
   3  -6   1      234.58      203.64      7.51 o 
   4  -6   1       32.23       39.62      3.46 o 
   5  -6   1      739.14      729.02     28.83 o 
   6  -6   1        8.35        7.94      3.21 o 
   7  -6   1      134.38      131.47      7.81 o 
   8  -6   1       46.60       60.10      5.61 o 
  -6  -5   1       14.78       16.44      6.80 o 
  -5  -5   1       44.67       51.03      6.80 o 
  -4  -5   1        3.85       -5.10      5.10 o 
  -3  -5   1      697.18      633.05     44.51 o 
  -2  -5   1       11.91       25.96      7.94 o 
  -1  -5   1      940.89      894.75     27.90 o 
   0  -5   1      761.78      829.66     29.49 o 
   1  -5   1      473.50      449.32     14.28 o 
   2  -5   1     1038.19      948.24     29.44 o 
   3  -5   1        6.80        6.52      2.00 o 
   4  -5   1       33.23       41.64      2.49 o 
   5  -5   1       11.38       28.16      7.37 o 
   6  -5   1      144.70      132.71      7.22 o 
   7  -5   1      192.75      196.75     16.16 o 
   8  -5   1      496.33      413.48     18.43 o 
  -7  -4   1        0.57       -4.54      5.67 o 
  -6  -4   1      210.21      191.64     14.17 o 
  -5  -4   1      146.53      127.00     10.21 o 
  -4  -4   1       79.46       82.93      6.78 o 
  -3  -4   1      108.74      125.65      4.99 o 
  -2  -4   1      368.83      371.51     15.03 o 
  -1  -4   1     1425.59     1705.47     69.17 o 
   0  -4   1     1500.90     1537.08     58.14 o 
   1  -4   1     2923.29     3091.45     93.67 o 
   2  -4   1       22.10       22.94      1.67 o 
   3  -4   1     4619.99     4224.08    128.24 o 
   4  -4   1        5.69        8.98      1.18 o 
   5  -4   1      545.32      588.16     38.84 o 
   6  -4   1      852.41      873.73     34.45 o 
   7  -4   1      130.34      136.01      7.81 o 
   8  -4   1      350.74      315.60     14.82 o 
  -7  -3   1        0.63       21.54      7.37 o 
  -6  -3   1       26.31       27.85      4.08 o 
  -5  -3   1      390.15      383.72     16.20 o 
  -4  -3   1     1175.18     1087.49     33.91 o 
  -3  -3   1     2584.90     2494.09    130.97 o 
  -2  -3   1     1077.38     1223.06    101.20 o 
  -1  -3   1     1642.00     1870.94     57.03 o 
   0  -3   1      150.51      136.87      4.66 o 
   2  -3   1     1357.46     1269.00     38.82 o 
   3  -3   1     2899.74     2685.83     81.78 o 
   4  -3   1     4972.94     5025.07    187.25 o 
   5  -3   1        1.82        0.00      2.00 o 
   6  -3   1      134.94      164.62      8.39 o 
   7  -3   1       35.78       42.53      4.41 o 
   8  -3   1        3.42        3.15      3.95 o 
  -7  -2   1        0.15        5.67      5.67 o 
  -6  -2   1      797.71      808.45     36.85 o 
  -5  -2   1       45.67       47.78      3.79 o 
  -4  -2   1      309.17      279.73      9.37 o 
  -3  -2   1      222.03      232.36      9.60 o 
  -2  -2   1     1302.30     1318.23     69.45 o 
  -1  -2   1    26386.93    24008.83   1250.73 o 
   0  -2   1        0.04        0.99      0.46 o 
   1  -2   1     9679.85     9325.75    365.82 o 
   2  -2   1     3617.67     3544.49    107.63 o 
   3  -2   1      914.53      987.21     37.44 o 
   4  -2   1     5937.82     5913.25    220.50 o 
   5  -2   1       52.89       56.70      4.01 o 
   6  -2   1       39.68       41.99      3.61 o 
   7  -2   1        0.15        0.27      3.39 o 
   8  -2   1       10.73        5.99      4.20 o 
  -8  -1   1        0.99       -0.73      4.20 o 
  -7  -1   1      224.98      185.05     13.89 o 
  -6  -1   1      553.65      535.12     21.82 o 
  -5  -1   1      104.98      136.47      6.78 o 
  -4  -1   1      110.07      134.14      7.14 o 
  -3  -1   1     4722.47     4967.85    182.20 o 
  -2  -1   1     1259.22     1245.64     46.86 o 
  -1  -1   1        7.97       10.22      1.61 o 
   0  -1   1     1165.60      667.89     36.29 o 
   1  -1   1      102.14      101.06      3.37 o 
   3  -1   1     7138.14     6669.66    260.81 o 
   4  -1   1       24.02       30.23      2.58 o 
   5  -1   1       79.58      101.00      5.61 o 
   6  -1   1      239.33      264.48     12.01 o 
   7  -1   1       44.66       45.73      4.41 o 
   8  -1   1       62.05       63.06      5.61 o 
  -8   0   1      113.94      133.49      8.21 o 
  -7   0   1        3.46        0.87      3.39 o 
  -6   0   1      262.15      249.74     11.34 o 
  -5   0   1      464.84      481.17     19.42 o 
  -4   0   1     1228.29     1292.44     39.90 o 
  -3   0   1        0.15        1.46      0.83 o 
  -2   0   1       26.87       25.57      1.40 o 
  -1   0   1     4719.45     4041.85    135.09 o 
   0   0   1        0.00        0.00      4.01 o 
   1   0   1     1345.10     1288.72     66.90 o 
   2   0   1      668.58      812.49     30.84 o 
   3   0   1      832.27      832.51     31.64 o 
   4   0   1       51.79       35.33      3.69 o 
   5   0   1       37.47       33.45      3.21 o 
   6   0   1       79.74       82.00      5.40 o 
   7   0   1      345.80      360.03     15.80 o 
   8   0   1      123.08      148.32     10.21 o 
  -8   1   1        1.29        1.04      3.79 o 
  -7   1   1      639.54      664.53     26.82 o 
  -6   1   1        0.26       -3.12      2.55 o 
  -5   1   1        0.86        1.44      2.83 o 
  -4   1   1      756.98      777.38     33.17 o 
  -3   1   1      143.53      150.13      6.61 o 
  -2   1   1    64881.66    53172.11   3889.69 o 
  -1   1   1       55.84       51.89      1.65 o 
   0   1   1     2350.64     1953.21    106.59 o 
   1   1   1     4082.63     4385.20    164.51 o 
   2   1   1       73.63       69.58      3.39 o 
   3   1   1        2.47        0.19      0.98 o 
   4   1   1      278.90      293.62     12.18 o 
   5   1   1      104.15       93.63     11.91 o 
   6   1   1      744.97      730.90     48.19 o 
   7   1   1       26.20       33.04      8.79 o 
   8   1   1      132.71      129.88      7.99 o 
  -8   2   1       80.89       84.84     11.91 o 
  -7   2   1      219.48      230.25     11.02 o 
  -6   2   1        7.72       64.63      7.37 o 
  -5   2   1       47.06       60.71      6.24 o 
  -4   2   1       44.35       56.14      9.64 o 
  -3   2   1      187.68      236.88     13.20 o 
  -2   2   1     1994.76     2021.56     48.90 o 
  -1   2   1      738.79      716.90     22.03 o 
   0   2   1    13396.14    13215.82    469.55 o 
   1   2   1     6176.93     6758.33    251.34 o 
   2   2   1     1305.54     1229.75     46.89 o 
   3   2   1      750.85      768.16     62.08 o 
   4   2   1        8.93       11.17      1.73 o 
   5   2   1       71.30       61.07      4.20 o 
   6   2   1      444.16      432.36     34.59 o 
   7   2   1      157.60      150.51      8.39 o 
  -8   3   1        2.64        6.30      3.79 o 
  -7   3   1      139.19      133.48      7.41 o 
  -6   3   1     1789.29     1900.32     97.24 o 
  -5   3   1       40.66       44.58      3.97 o 
  -4   3   1     3892.76     4203.51    138.72 o 
  -3   3   1     2258.65     2223.52     57.20 o 
  -2   3   1        0.14        2.65      0.98 o 
  -1   3   1      544.98      610.75     19.35 o 
   0   3   1     2103.10     2020.95     75.51 o 
   2   3   1     1165.63     1418.01     54.10 o 
   3   3   1     1087.81     1121.73     66.90 o 
   4   3   1      341.62      323.38     10.89 o 
   5   3   1      431.27      437.81     18.21 o 
   6   3   1      915.84      850.65     44.51 o 
   7   3   1        1.76       32.32      7.94 o 
  -8   4   1      453.76      444.18     20.41 o 
  -7   4   1      176.73      146.28      8.02 o 
  -6   4   1        6.05       77.11      7.37 o 
  -5   4   1      289.54      296.34     14.74 o 
  -4   4   1      161.47      161.00      5.87 o 
  -3   4   1      767.80      696.67     27.04 o 
  -2   4   1      674.82      646.71     23.47 o 
  -1   4   1     2091.46     1905.16     70.35 o 
   0   4   1      851.96      818.66     30.86 o 
   1   4   1      667.96      720.62     27.13 o 
   2   4   1      105.33       94.85      6.52 o 
   3   4   1     1711.01     1799.37     68.52 o 
   4   4   1       69.31       76.72      5.44 o 
   5   4   1      477.82      504.56     20.80 o 
   6   4   1      274.57      240.39     17.01 o 
  -8   5   1      577.55      531.15     22.63 o 
  -7   5   1        9.18        7.97      3.39 o 
  -6   5   1        1.48        7.56      5.67 o 
  -5   5   1       69.86       70.10      4.60 o 
  -4   5   1      448.63      449.49     11.64 o 
  -3   5   1       15.15       13.39      1.64 o 
  -2   5   1     4640.91     4766.73    144.38 o 
  -1   5   1      392.63      436.68     17.44 o 
   0   5   1      199.70      189.87      9.77 o 
   1   5   1      127.90      153.87     11.04 o 
   3   5   1        4.45        1.70      3.69 o 
   4   5   1      810.83      732.12     39.97 o 
   5   5   1      143.21      137.77     11.34 o 
   6   5   1        0.06       -2.27      5.67 o 
  -8   6   1       46.68       55.31      7.65 o 
  -7   6   1        9.35       15.56      7.09 o 
  -6   6   1       13.36       27.38      3.79 o 
  -5   6   1      276.87      278.12     12.41 o 
  -4   6   1      105.12       89.65      4.09 o 
  -3   6   1      862.41      884.67     27.70 o 
  -2   6   1      222.49      213.39      7.41 o 
  -1   6   1      107.72      143.82      5.45 o 
   0   6   1       60.98       67.94      3.72 o 
   1   6   1        0.25       11.98      2.69 o 
   2   6   1      528.33      556.94     29.77 o 
   3   6   1     1810.13     1819.54    145.99 o 
   4   6   1       90.57      107.11     11.34 o 
   5   6   1        0.05       -6.80      4.54 o 
  -7   7   1      275.89      289.21     13.61 o 
  -6   7   1       36.01       37.96      4.36 o 
  -5   7   1        0.20        1.94      2.72 o 
  -4   7   1       11.61       14.34      4.82 o 
  -3   7   1     1498.14     1445.11     61.99 o 
  -2   7   1      122.99      108.96      4.56 o 
  -1   7   1       11.96       20.91      2.26 o 
   0   7   1      831.22      781.95     35.15 o 
   1   7   1      528.51      464.55     19.24 o 
   2   7   1      167.14      184.79     14.74 o 
   3   7   1       50.37       59.80      4.90 o 
   4   7   1      220.12      216.41     10.82 o 
  -7   8   1       89.20      105.16      7.01 o 
  -6   8   1      138.81      129.76      7.59 o 
  -5   8   1      111.06      123.50      6.82 o 
  -4   8   1      384.08      353.98     15.03 o 
  -3   8   1      731.74      692.04     22.36 o 
  -2   8   1      273.66      262.20     15.97 o 
   0   8   1        4.06        3.74      2.83 o 
   1   8   1        7.01       24.49      5.10 o 
   2   8   1       41.32       55.32      5.03 o 
   3   8   1       27.36       35.15      7.94 o 
  -6   9   1       87.63       91.85      9.07 o 
  -5   9   1       36.88       45.92      6.80 o 
  -4   9   1       67.52       84.48      7.37 o 
  -3   9   1      728.90      707.01     40.25 o 
  -2   9   1       22.57       40.25      7.37 o 
  -1   9   1      581.40      583.41     34.02 o 
   0   9   1        0.39        3.97      5.10 o 
   1   9   1       28.26       47.06      7.94 o 
   2   9   1       38.80       40.82      8.50 o 
  -3  10   1       28.85       30.62      7.37 o 
  -2  10   1      215.20      216.58     15.88 o 
  -1  10   1      649.68      712.68     41.39 o 
   0  10   1        0.06        1.13      7.37 o 
  -1 -10   2        7.31       11.91      7.37 o 
   0 -10   2        9.17       11.91      7.37 o 
   1 -10   2       28.60       30.94      6.24 o 
   2 -10   2      156.65      163.00      9.01 o 
   3 -10   2       84.87       96.58      6.61 o 
   4 -10   2      335.97      302.19     19.84 o 
   5 -10   2        0.01        7.37      5.67 o 
  -2  -9   2      470.65      473.24     20.45 o 
  -1  -9   2       98.49       84.41      5.97 o 
   0  -9   2       23.29       32.15      8.22 o 
   1  -9   2       92.54       81.87      5.57 o 
   2  -9   2      635.14      601.74     45.64 o 
   3  -9   2       36.09       39.84      4.36 o 
   4  -9   2       19.59       20.97      3.79 o 
   5  -9   2     1000.41      976.24     38.43 o 
   6  -9   2       20.62       30.47      4.76 o 
  -4  -8   2      113.21      145.36      8.79 o 
  -3  -8   2      314.55      353.31     16.73 o 
  -2  -8   2        6.40       -0.20      6.24 o 
  -1  -8   2      106.87       93.04      6.52 o 
   0  -8   2       11.05       17.45      4.82 o 
   1  -8   2       15.32       29.02      5.67 o 
   2  -8   2      146.66      141.85      7.41 o 
   3  -8   2      254.61      258.78      9.36 o 
   4  -8   2       37.11       37.54      3.04 o 
   5  -8   2        3.88        5.75      2.99 o 
   6  -8   2       30.49       32.47      4.36 o 
   7  -8   2       22.17       46.36      5.57 o 
  -5  -7   2        1.54        3.40      5.67 o 
  -4  -7   2       85.53       80.96     13.61 o 
  -3  -7   2      127.58      142.62     15.31 o 
  -2  -7   2      729.31      665.05     65.48 o 
  -1  -7   2      208.61      233.56     10.62 o 
   0  -7   2      113.62      117.87      6.20 o 
   1  -7   2      342.02      337.65     29.20 o 
   2  -7   2        9.55       10.08      2.31 o 
   3  -7   2       33.20       36.53      3.00 o 
   4  -7   2      197.61      210.83      7.84 o 
   5  -7   2        0.18       -0.17      2.58 o 
   6  -7   2       55.47       63.58      5.21 o 
   7  -7   2      199.47      208.65     10.80 o 
  -5  -6   2       86.30       89.62      6.20 o 
  -4  -6   2      151.36      148.00     13.04 o 
  -3  -6   2      114.91      115.08      6.80 o 
  -2  -6   2      314.16      280.12     13.04 o 
  -1  -6   2     3136.01     3338.02    144.86 o 
   0  -6   2        1.40        2.94      1.76 o 
   1  -6   2       22.80       25.75      1.91 o 
   2  -6   2      762.03      725.32     22.90 o 
   3  -6   2       52.97       48.64      2.72 o 
   4  -6   2      669.39      619.74     19.95 o 
   5  -6   2      522.61      503.94     20.62 o 
   6  -6   2      249.49      274.92     12.59 o 
   7  -6   2        9.55       25.63      4.41 o 
   8  -6   2      312.60      299.12     14.19 o 
  -6  -5   2       40.63       56.70      9.07 o 
  -5  -5   2      116.66      102.43      8.22 o 
  -4  -5   2     1828.44     1761.69    109.14 o 
  -3  -5   2        6.31        6.89      2.58 o 
  -2  -5   2     1436.98     1458.80    100.92 o 
  -1  -5   2      310.79      365.44     11.85 o 
   0  -5   2      272.91      324.95     12.81 o 
   1  -5   2       44.69       82.30      3.95 o 
   2  -5   2       35.06       35.33      2.58 o 
   3  -5   2     1637.41     1650.73     60.87 o 
   4  -5   2        8.17        2.45      2.76 o 
   5  -5   2       86.24       94.28      5.40 o 
   6  -5   2        9.33       15.93      3.39 o 
   7  -5   2        4.22       22.21      4.20 o 
   8  -5   2      412.39      364.10     19.56 o 
  -7  -4   2      218.01      198.44     15.31 o 
  -6  -4   2       78.42       76.54      7.94 o 
  -5  -4   2      138.24      121.94      6.82 o 
  -4  -4   2       34.08       28.08      3.39 o 
  -3  -4   2       36.89       56.29      5.39 o 
  -2  -4   2      971.97      987.18     49.04 o 
  -1  -4   2     1213.72     1152.65     44.08 o 
   0  -4   2      599.50      520.64     21.02 o 
   1  -4   2       77.17       90.91      4.20 o 
   2  -4   2       66.45       92.84      3.70 o 
   3  -4   2      169.57      214.11      7.40 o 
   4  -4   2      631.77      676.08     44.79 o 
   5  -4   2      403.70      440.61     18.03 o 
   6  -4   2      583.25      598.79     24.42 o 
   7  -4   2        0.09        4.54      3.39 o 
   8  -4   2      178.09      180.90      9.82 o 
  -7  -3   2       51.99       58.96      7.94 o 
  -6  -3   2      291.90      295.96     19.28 o 
  -5  -3   2      633.80      628.94     20.16 o 
  -4  -3   2      451.05      408.88     13.51 o 
  -3  -3   2       67.78       82.59      3.48 o 
  -2  -3   2      752.69      853.24     32.87 o 
  -1  -3   2     1022.74     1010.67     53.58 o 
   0  -3   2      255.25      270.33     10.26 o 
   1  -3   2     9238.42     8736.84    319.82 o 
   2  -3   2      129.59      140.50      5.80 o 
   3  -3   2      619.66      698.09     24.09 o 
   4  -3   2      623.27      631.80     24.82 o 
   5  -3   2      512.81      538.59     21.82 o 
   6  -3   2      324.42      421.07     38.55 o 
   7  -3   2       60.87       52.35      4.60 o 
   8  -3   2       23.86       31.65      7.65 o 
  -7  -2   2      829.96      837.87     40.82 o 
  -6  -2   2      364.92      392.26     16.61 o 
  -5  -2   2      704.43      623.39     24.82 o 
  -4  -2   2      581.58      569.40     18.20 o 
  -3  -2   2       49.33       68.41      6.77 o 
  -2  -2   2      208.79      283.63      9.15 o 
   0  -2   2      444.73      491.10     18.83 o 
   1  -2   2     1242.55     1219.92     37.18 o 
   2  -2   2     6803.89     7311.00    271.77 o 
   3  -2   2     2725.23     2970.38    144.86 o 
   4  -2   2       95.36      125.22     10.49 o 
   5  -2   2       63.72       64.21      4.20 o 
   6  -2   2      234.25      249.43     11.42 o 
   7  -2   2       41.27       45.78      4.41 o 
   8  -2   2       97.84      114.74      7.41 o 
  -8  -1   2       35.89       52.24      6.13 o 
  -7  -1   2       33.29       47.38      5.17 o 
  -6  -1   2      146.67      152.25     11.91 o 
  -5  -1   2       18.08       16.44      2.72 o 
  -4  -1   2      309.16      308.36     14.85 o 
  -3  -1   2      377.34      361.59     11.66 o 
  -2  -1   2      906.58      842.51     43.66 o 
  -1  -1   2     3056.39     3034.10     92.15 o 
   0  -1   2     2584.18     2211.30     83.15 o 
   1  -1   2        1.85        6.80      0.94 o 
   2  -1   2     7523.58     8103.88    301.41 o 
   3  -1   2       98.35       83.40      8.50 o 
   4  -1   2      216.00      232.41     10.00 o 
   5  -1   2      307.35      282.99     13.89 o 
   6  -1   2        3.19        7.41      3.13 o 
   7  -1   2        2.13        1.90      3.39 o 
   8  -1   2        5.45        5.61      3.95 o 
  -8   0   2      399.27      400.97     28.06 o 
  -7   0   2      102.71      105.93      6.61 o 
  -6   0   2        5.42        3.89      2.72 o 
  -5   0   2      455.91      513.10     23.53 o 
  -4   0   2     1154.29     1289.92     39.69 o 
  -3   0   2       95.43      101.81      6.62 o 
  -2   0   2     6045.88     6011.82    182.00 o 
  -1   0   2      234.05      202.80      6.32 o 
   1   0   2     1890.32     1732.36     65.12 o 
   2   0   2      826.34      808.53     30.65 o 
   3   0   2        8.13        6.43      1.42 o 
   4   0   2     1056.13     1074.48     41.06 o 
   5   0   2        6.44        7.41      2.58 o 
   6   0   2     1314.35     1258.56     74.56 o 
   7   0   2       13.47       30.45      4.49 o 
   8   0   2      473.10      475.34     20.80 o 
  -8   1   2       31.81       45.31      5.80 o 
  -7   1   2        9.05       10.24      3.39 o 
  -6   1   2      117.68      131.75      7.01 o 
  -5   1   2      852.57      847.22     36.00 o 
  -4   1   2       41.37       42.94      2.33 o 
  -3   1   2      413.99      374.45     11.87 o 
  -2   1   2    12804.78    12005.06    362.58 o 
  -1   1   2        2.80        5.55      1.31 o 
   0   1   2     4107.74     3976.58    149.31 o 
   1   1   2    10528.37    10772.62    325.39 o 
   2   1   2      878.82     1021.25     38.86 o 
   3   1   2      269.97      267.26      8.83 o 
   4   1   2     1604.33     1534.84     47.21 o 
   5   1   2     2242.36     2294.95    101.77 o 
   6   1   2      170.37      169.53      8.79 o 
   7   1   2        3.83        3.72      7.37 o 
   8   1   2        6.65       10.58      4.76 o 
  -8   2   2        1.47        7.65      4.01 o 
  -7   2   2        7.40        4.94      3.39 o 
  -6   2   2     1213.48     1253.65     48.47 o 
  -5   2   2      133.87      129.62     18.14 o 
  -4   2   2     8104.41     8142.40    246.33 o 
  -3   2   2     1595.94     1631.81     60.56 o 
  -2   2   2     4506.92     4036.45    135.06 o 
  -1   2   2      736.46      715.97     22.03 o 
   0   2   2     3910.85     4281.32    156.94 o 
   1   2   2     2234.15     2610.09     97.50 o 
   2   2   2     1842.86     1918.96     72.53 o 
   3   2   2      256.86      276.36     11.61 o 
   4   2   2      537.15      515.09     16.68 o 
   5   2   2      102.24      104.34     17.01 o 
   6   2   2       93.04       99.24      6.20 o 
   7   2   2      572.36      581.41     24.23 o 
  -8   3   2        2.13        1.16      3.79 o 
  -7   3   2      130.29      113.58      7.94 o 
  -6   3   2      586.49      611.95     24.63 o 
  -5   3   2        0.05       -1.76      1.77 o 
  -4   3   2     1418.04     1287.26     39.58 o 
  -3   3   2        0.43        1.59      1.17 o 
  -2   3   2        0.64        5.33      1.28 o 
  -1   3   2     2772.77     2732.97     82.88 o 
   0   3   2      271.59      251.27      8.07 o 
   1   3   2     2418.50     2760.36    103.80 o 
   2   3   2       16.01       16.92      2.18 o 
   3   3   2      747.62      810.81     42.52 o 
   4   3   2        8.07       12.48      2.16 o 
   5   3   2       56.86       52.09      4.20 o 
   6   3   2      680.78      640.42     56.70 o 
   7   3   2      786.46      775.11     31.42 o 
  -8   4   2      180.34      187.60     10.22 o 
  -7   4   2       39.99       48.17      5.10 o 
  -6   4   2      787.69      800.51     31.64 o 
  -5   4   2     1155.13     1163.59     44.67 o 
  -4   4   2      557.22      551.51     17.66 o 
  -3   4   2      313.28      330.39      8.64 o 
  -2   4   2      127.94      165.12      5.78 o 
  -1   4   2     1518.99     1350.00     50.11 o 
   0   4   2      851.25      999.88     30.76 o 
   1   4   2     1835.00     1816.13     56.63 o 
   2   4   2     1538.18     1580.71     83.91 o 
   3   4   2      603.54      655.37     26.05 o 
   4   4   2      229.76      193.82      7.41 o 
   5   4   2       17.87       25.79      3.95 o 
   6   4   2       14.42       31.75      7.37 o 
  -8   5   2      120.96      123.80      9.07 o 
  -7   5   2        0.18       13.89      3.61 o 
  -6   5   2      152.81      176.36      8.82 o 
  -5   5   2       54.30       55.21      4.01 o 
  -4   5   2      844.73      810.46     20.29 o 
  -3   5   2      725.66      669.76     26.02 o 
  -2   5   2     2999.71     2845.54     86.69 o 
  -1   5   2        4.77        0.51      1.32 o 
   0   5   2      278.41      320.03     11.15 o 
   1   5   2      433.85      430.90     23.25 o 
   3   5   2      361.34      379.77     15.83 o 
   4   5   2      155.32      178.47     19.56 o 
   5   5   2      225.74      217.15     15.31 o 
   6   5   2       61.75       65.77      8.50 o 
  -8   6   2       44.02       55.90      5.57 o 
  -7   6   2      114.73      126.92      7.41 o 
  -6   6   2      132.44      128.65      9.92 o 
  -5   6   2       27.00       48.76      6.24 o 
  -4   6   2     1029.08      952.47     23.81 o 
  -3   6   2        1.16       -2.09      1.40 o 
  -2   6   2      257.49      221.74      7.74 o 
  -1   6   2        3.14        8.54      1.57 o 
   0   6   2     2391.88     2456.40     92.11 o 
   1   6   2       19.38       32.37      2.52 o 
   2   6   2      535.30      533.00     57.26 o 
   3   6   2      247.49      260.16     32.60 o 
   4   6   2        1.29        3.03      3.40 o 
   5   6   2        1.69        3.97      5.10 o 
  -7   7   2        3.34        4.77      3.79 o 
  -6   7   2      122.21      131.16      7.41 o 
  -5   7   2      194.18      179.42      8.61 o 
  -4   7   2     1709.65     1654.34     41.06 o 
  -3   7   2        8.56       10.12      3.05 o 
  -2   7   2        2.27        4.62      1.91 o 
  -1   7   2       40.68       45.08      2.79 o 
   0   7   2       20.56       55.56      6.24 o 
   1   7   2      975.16      978.03     81.36 o 
   2   7   2      401.95      398.64     16.84 o 
   3   7   2      214.52      192.61     13.61 o 
   4   7   2       39.31       57.67     14.17 o 
  -7   8   2       62.56       75.97      8.50 o 
  -6   8   2        9.37       47.06      6.24 o 
  -5   8   2      319.66      325.44     19.84 o 
  -4   8   2       31.60       41.49      3.04 o 
  -3   8   2        2.77        5.25      7.94 o 
  -2   8   2      973.90      859.14     33.06 o 
  -1   8   2       21.35       26.08      6.24 o 
   0   8   2        2.82        5.10      5.10 o 
   1   8   2       11.41       13.61      5.67 o 
   2   8   2      187.83      187.67     14.17 o 
   3   8   2      252.85      217.15     15.88 o 
  -6   9   2       71.38       74.84      8.50 o 
  -5   9   2      121.60      111.13      9.07 o 
  -4   9   2       64.65       61.77      4.40 o 
  -3   9   2      523.97      554.49     32.32 o 
  -2   9   2      162.18      166.69     12.47 o 
  -1   9   2       84.50       68.60      8.50 o 
   0   9   2       87.72       83.34      9.07 o 
   1   9   2       24.40       30.62      7.37 o 
   2   9   2      197.99      153.08     13.04 o 
  -4  10   2       10.15       21.50      8.50 o 
  -3  10   2      183.16      188.23     14.17 o 
  -2  10   2       98.39       92.98      9.64 o 
  -1  10   2        2.44        2.83      6.80 o 
   0  10   2        6.71        5.67      7.37 o 
  -1 -10   3        0.02        7.47      4.36 o 
   0 -10   3      117.08      118.17      7.59 o 
   1 -10   3      204.39      180.85     14.17 o 
   2 -10   3      432.88      422.30     35.15 o 
   3 -10   3       35.62       36.52      5.00 o 
   4 -10   3        0.50       28.35      6.24 o 
   5 -10   3        1.31        2.27      5.10 o 
  -3  -9   3       68.20       74.55     12.19 o 
  -2  -9   3       22.13       36.19      5.17 o 
  -1  -9   3       23.02       39.62      9.07 o 
   0  -9   3       39.85       43.19      4.49 o 
   1  -9   3      435.18      404.33     17.64 o 
   2  -9   3      833.19      799.64     32.07 o 
   3  -9   3       11.58       10.01      3.40 o 
   4  -9   3        2.63        5.67      4.54 o 
   5  -9   3        0.48       49.89      6.80 o 
   6  -9   3      221.05      243.92     11.78 o 
  -4  -8   3      293.42      302.67     24.66 o 
  -3  -8   3      137.17      143.06     15.31 o 
  -2  -8   3      654.49      604.08     25.05 o 
  -1  -8   3      112.57      127.78      7.18 o 
   0  -8   3      598.21      638.58     25.86 o 
   1  -8   3       89.31       97.09     10.49 o 
   2  -8   3        1.96        2.70      2.58 o 
   3  -8   3     1396.23     1356.27     52.69 o 
   4  -8   3       57.73       55.97      4.20 o 
   5  -8   3        0.36        0.64      3.12 o 
   6  -8   3       30.47       31.50      4.49 o 
   7  -8   3      190.89      199.46     10.40 o 
  -5  -7   3      267.93      277.53     13.23 o 
  -4  -7   3       15.68       17.16      4.36 o 
  -3  -7   3      239.84      243.52     11.42 o 
  -2  -7   3       14.60       64.36      7.37 o 
  -1  -7   3       18.04       19.86      3.21 o 
   0  -7   3       62.20       47.22      3.79 o 
   1  -7   3        0.72        7.05      7.65 o 
   2  -7   3      975.07      908.73     28.44 o 
   3  -7   3      104.34       97.51      4.47 o 
   4  -7   3      760.19      751.49     23.98 o 
   5  -7   3       12.15        8.32      2.99 o 
   6  -7   3       78.65       70.43      5.39 o 
   7  -7   3       12.83       26.15      4.60 o 
  -5  -6   3       19.32       23.03      4.41 o 
  -4  -6   3       13.43       13.36      3.54 o 
  -3  -6   3      230.88      237.85     16.73 o 
  -2  -6   3      797.28      733.01     29.26 o 
  -1  -6   3      966.97     1061.79     41.08 o 
   0  -6   3       33.23       33.79      2.06 o 
   1  -6   3       37.29       21.49      1.70 o 
   2  -6   3      238.13      221.86      7.71 o 
   3  -6   3       10.30       20.06      2.06 o 
   4  -6   3       85.20       76.36      6.99 o 
   5  -6   3       57.82       67.93      5.00 o 
   6  -6   3       68.44       71.21      5.21 o 
   7  -6   3       77.37       66.96      5.67 o 
   8  -6   3       26.27       32.84      5.40 o 
  -6  -5   3        3.43        2.83      5.67 o 
  -5  -5   3       30.23       40.82      6.24 o 
  -4  -5   3      409.38      424.34     17.84 o 
  -3  -5   3     1777.66     1816.88     72.57 o 
  -2  -5   3       43.65       46.74      3.61 o 
  -1  -5   3        0.00        0.57      1.77 o 
   0  -5   3     1632.42     1574.54     48.29 o 
   1  -5   3      328.09      291.81      9.59 o 
   3  -5   3        9.86       12.01      2.00 o 
   4  -5   3      941.27      881.91     34.23 o 
   5  -5   3      295.78      288.31     12.62 o 
   6  -5   3      451.97      436.41     18.61 o 
   7  -5   3       93.04       69.85      5.61 o 
   8  -5   3      230.68      225.96     20.41 o 
  -7  -4   3        9.16       18.14      6.80 o 
  -6  -4   3      298.66      316.94     20.98 o 
  -5  -4   3      138.21      128.38      7.01 o 
  -4  -4   3      460.15      455.70     26.65 o 
  -3  -4   3     2059.07     2319.71     85.78 o 
  -2  -4   3       62.90       62.52      3.38 o 
  -1  -4   3      194.49      361.81     14.63 o 
   0  -4   3     1161.65     1322.01     74.56 o 
   1  -4   3        3.96        5.82      1.17 o 
   2  -4   3      646.84      676.03     21.15 o 
   3  -4   3      107.51      103.90      4.03 o 
   4  -4   3       14.69       27.73     11.06 o 
   5  -4   3        1.76        0.00      2.41 o 
   6  -4   3        4.87       23.87      3.61 o 
   7  -4   3      191.65      204.40     10.22 o 
   8  -4   3        0.87        8.18      3.79 o 
  -7  -3   3        4.70       21.54      7.37 o 
  -6  -3   3      208.30      195.04     14.17 o 
  -5  -3   3      127.51      121.89      5.22 o 
  -4  -3   3      195.04      182.25      7.01 o 
  -3  -3   3        3.49        4.10      1.23 o 
  -2  -3   3        1.50        7.45      1.70 o 
   0  -3   3      247.93      337.21     13.43 o 
   1  -3   3      505.95      507.57     19.08 o 
   2  -3   3      482.67      494.67     15.48 o 
   3  -3   3      326.18      300.69      9.90 o 
   4  -3   3      142.01      156.51     17.58 o 
   5  -3   3      235.12      231.27     10.40 o 
   6  -3   3        0.51       -1.31      2.58 o 
   7  -3   3       22.31       25.74      4.20 o 
   8  -3   3      216.80      223.61     11.42 o 
  -7  -2   3      359.21      360.35     19.84 o 
  -6  -2   3       88.03       87.17      5.57 o 
  -5  -2   3     1114.11     1078.02     38.67 o 
  -4  -2   3       19.36       24.95      2.13 o 
  -3  -2   3     1694.88     1875.75     72.91 o 
  -2  -2   3     1417.12     1412.55     43.18 o 
  -1  -2   3     1733.46     1952.07     73.34 o 
   0  -2   3    13300.36    13381.70    500.14 o 
   1  -2   3     1071.93     1061.02     32.38 o 
   2  -2   3      765.55      719.39     22.24 o 
   3  -2   3      138.60      175.81      7.59 o 
   4  -2   3      149.00      164.68     11.34 o 
   5  -2   3      359.86      355.30     14.82 o 
   6  -2   3       12.60       28.30      6.52 o 
   7  -2   3      924.26      945.33     37.63 o 
   8  -2   3      147.80      147.13      8.79 o 
  -8  -1   3        4.16       21.61      8.50 o 
  -7  -1   3       67.76       96.95      6.38 o 
  -6  -1   3     1043.14     1059.45     41.24 o 
  -5  -1   3        0.96        0.78      1.57 o 
  -4  -1   3      794.88      832.49     25.95 o 
  -3  -1   3     4149.56     4057.69    123.11 o 
  -2  -1   3      108.89      113.82      4.03 o 
  -1  -1   3     4512.76     4527.95    137.41 o 
   0  -1   3     3602.14     3464.72    105.24 o 
   1  -1   3     1868.49     1949.71     96.38 o 
   2  -1   3     2717.70     2509.44     93.72 o 
   3  -1   3      920.55      997.58     38.06 o 
   4  -1   3     1808.25     1749.83     66.28 o 
   5  -1   3       14.13       28.27      9.92 o 
   6  -1   3        0.29       -3.61      2.41 o 
   7  -1   3       41.76       48.05      5.17 o 
   8  -1   3       43.77       50.41      5.40 o 
  -8   0   3       56.04       97.40     15.31 o 
  -7   0   3        7.24        7.10      3.39 o 
  -6   0   3       32.11       37.07      4.20 o 
  -5   0   3       68.41       82.81      9.35 o 
  -4   0   3      984.11      969.08     29.98 o 
  -3   0   3       66.25       45.90      2.16 o 
  -2   0   3      497.95      593.43     18.43 o 
  -1   0   3        2.85        3.71      0.80 o 
   0   0   3        2.62        2.57      0.33 o 
   1   0   3      622.27      637.45     24.23 o 
   2   0   3     1312.00     1223.45     51.03 o 
   3   0   3     1283.13     1166.10     38.05 o 
   4   0   3      475.33      454.48     18.21 o 
   5   0   3      345.41      343.39     26.36 o 
   6   0   3      511.02      491.61     20.43 o 
   7   0   3        0.79       20.27      4.08 o 
   8   0   3      107.43      115.37      7.81 o 
  -8   1   3       32.74       44.45      5.57 o 
  -7   1   3       14.38       10.14      8.22 o 
  -6   1   3        0.08       -3.12      3.12 o 
  -5   1   3       37.64       39.19      5.10 o 
  -4   1   3     1285.11     1346.05     41.33 o 
  -3   1   3     7495.55     7207.63    217.88 o 
  -2   1   3       67.34       35.51      5.67 o 
  -1   1   3     1896.84     1657.72     50.48 o 
   0   1   3     2561.70     2668.72    147.41 o 
   1   1   3     4658.21     4726.82    175.65 o 
   2   1   3       27.34       22.68      2.27 o 
   3   1   3      622.68      568.55     18.47 o 
   4   1   3      431.00      399.54     16.93 o 
   5   1   3       51.18       47.63      5.10 o 
   6   1   3      461.07      479.96     32.03 o 
   7   1   3        0.64        1.43      5.10 o 
  -8   2   3        1.06        1.42      3.61 o 
  -7   2   3        3.88       14.34      3.79 o 
  -6   2   3        2.05        1.98      2.81 o 
  -5   2   3       59.57       55.88      4.01 o 
  -4   2   3     6735.72     6641.25    200.53 o 
  -3   2   3        2.57        9.36      1.60 o 
  -2   2   3      827.53      741.32     27.66 o 
  -1   2   3     2811.64     2489.49     68.17 o 
   0   2   3      612.22      631.96     24.04 o 
   1   2   3     2569.69     2602.15     79.06 o 
   2   2   3      105.01       97.01      9.07 o 
   3   2   3      122.38       93.52     10.21 o 
   4   2   3        4.32        6.24      2.27 o 
   5   2   3       40.93       44.01      3.79 o 
   6   2   3      388.52      345.95     18.14 o 
   7   2   3      419.89      469.39     20.22 o 
  -8   3   3      210.07      193.03     10.00 o 
  -7   3   3      216.00      227.29     11.02 o 
  -6   3   3      878.94      851.51     33.65 o 
  -5   3   3       72.26       72.31      6.52 o 
  -4   3   3     1588.76     1623.19     49.73 o 
  -3   3   3      612.22      563.65     21.63 o 
  -2   3   3      607.16      553.04     36.00 o 
  -1   3   3        7.56        7.47      1.09 o 
   0   3   3      207.69      179.46      7.41 o 
   1   3   3     6400.60     6522.34    238.51 o 
   2   3   3      953.43     1001.21     38.27 o 
   3   3   3      287.28      272.52     11.91 o 
   4   3   3       79.62       67.27      3.48 o 
   5   3   3      599.09      576.38     23.21 o 
   6   3   3        9.51       22.05      3.95 o 
   7   3   3      113.12      127.15      7.59 o 
  -8   4   3      702.27      729.09     29.85 o 
  -7   4   3       12.08       26.79      5.67 o 
  -6   4   3      670.76      731.07     32.88 o 
  -5   4   3       40.50       36.27      3.61 o 
  -4   4   3      145.86      130.25      5.78 o 
  -3   4   3     1323.03     1301.29     32.24 o 
  -2   4   3     1031.72      854.82     32.66 o 
  -1   4   3     1439.92     1457.68     44.71 o 
   0   4   3      287.63      263.37     10.82 o 
   1   4   3      945.59      927.44     28.79 o 
   2   4   3      108.18       98.65      7.37 o 
   3   4   3       75.12       85.94     13.89 o 
   4   4   3      380.33      358.60     12.20 o 
   5   4   3      916.55      870.40     49.89 o 
   6   4   3      166.45      155.92     12.47 o 
  -8   5   3      135.49      122.67      9.07 o 
  -7   5   3      391.96      389.00     16.82 o 
  -6   5   3      496.36      487.49     20.03 o 
  -5   5   3      631.36      602.69     24.04 o 
  -4   5   3       13.56       10.55      2.06 o 
  -3   5   3     1072.37     1012.84     32.65 o 
  -2   5   3      400.46      439.01     14.17 o 
  -1   5   3      963.40     1031.20     39.26 o 
   0   5   3      384.34      376.77     15.03 o 
   1   5   3       59.34       72.22      4.73 o 
   2   5   3       29.18       52.85      9.35 o 
   3   5   3      187.70      172.09      8.42 o 
   4   5   3       38.99       46.49      4.60 o 
   5   5   3       62.24       60.67      7.37 o 
   6   5   3       75.03      103.19     10.21 o 
  -8   6   3      107.79      143.75      8.42 o 
  -7   6   3       55.83       57.47      4.81 o 
  -6   6   3       13.08       12.47      3.39 o 
  -5   6   3       60.20       64.20      6.80 o 
  -4   6   3      279.32      267.97      7.49 o 
  -3   6   3       30.05       25.47      1.87 o 
  -2   6   3      206.08      198.76      9.68 o 
  -1   6   3      815.04      841.70     30.68 o 
   0   6   3       11.57       12.96      3.05 o 
   1   6   3      384.70      388.03     17.96 o 
   2   6   3      205.46      242.22     13.61 o 
   3   6   3       38.04       56.25      9.35 o 
   4   6   3       16.43       21.48      3.79 o 
   5   6   3       35.25       44.22      7.37 o 
  -7   7   3       26.74       48.60      5.40 o 
  -6   7   3      289.00      279.59     12.62 o 
  -5   7   3       44.07       49.24      4.01 o 
  -4   7   3      116.74       98.14      3.86 o 
  -3   7   3       57.32       54.64      3.79 o 
  -2   7   3     1129.45     1131.63     35.44 o 
  -1   7   3        0.22        0.47      2.31 o 
   0   7   3       57.14       48.76      4.82 o 
   1   7   3      126.04      132.67     10.77 o 
   2   7   3      180.70      156.48     11.91 o 
   3   7   3       20.05       23.25      6.80 o 
   4   7   3      175.43      120.20     10.77 o 
  -7   8   3       35.87       50.46      7.37 o 
  -6   8   3      282.55      265.91     17.58 o 
  -5   8   3       46.87       56.70      6.80 o 
  -4   8   3       43.60       43.44      3.24 o 
  -3   8   3       32.67       35.72      5.10 o 
  -2   8   3      184.50      164.69     10.21 o 
  -1   8   3       65.41       60.67      7.37 o 
   0   8   3        0.67       -3.97      4.54 o 
   1   8   3      235.71      253.43     17.01 o 
   2   8   3      288.29      314.67     20.41 o 
   3   8   3       39.49       36.29      8.50 o 
  -6   9   3       18.68       19.28      6.24 o 
  -5   9   3       88.50       86.75      7.94 o 
  -4   9   3       93.58       90.07      5.46 o 
  -2   9   3       23.33       18.71      6.24 o 
  -1   9   3      110.97      109.99     10.21 o 
   0   9   3      263.09      301.06     19.84 o 
   1   9   3       10.90       14.74      6.80 o 
   2   9   3        0.47       -1.70      6.80 o 
  -4  10   3       63.15       70.51      5.31 o 
  -2  10   3      100.39      104.89     10.77 o 
  -1  10   3      392.47      427.49     27.21 o 
   0  10   3        5.55        7.37      7.37 o 
   2 -11   4        0.04       -3.97      5.67 o 
  -1 -10   4      273.55      314.81     14.83 o 
   0 -10   4      397.56      383.16     29.48 o 
   1 -10   4        5.98        5.13      3.79 o 
   2 -10   4        8.18       11.34      3.95 o 
   3 -10   4       14.93       28.23      4.60 o 
   4 -10   4      486.03      468.88     28.92 o 
   5 -10   4       10.72       27.78      6.80 o 
  -3  -9   4        2.40        1.94      7.65 o 
  -2  -9   4        9.18       20.11      4.49 o 
  -1  -9   4       42.25       36.71      7.37 o 
   0  -9   4      101.41       97.61      9.35 o 
   1  -9   4      204.44      192.44     14.46 o 
   2  -9   4       71.54       67.91     10.21 o 
   3  -9   4       63.15       57.49      5.00 o 
   4  -9   4       55.96       56.70      6.80 o 
   5  -9   4       14.38       18.14      5.67 o 
   6  -9   4       12.87       19.97      4.36 o 
  -4  -8   4       21.09       28.49      5.00 o 
  -3  -8   4      134.00      174.57      9.41 o 
  -2  -8   4      266.82      262.82     21.26 o 
  -1  -8   4      426.72      421.64     32.60 o 
   0  -8   4     1457.77     1418.10     55.11 o 
   1  -8   4        8.36        9.35      3.69 o 
   2  -8   4      313.64      319.14     13.83 o 
   3  -8   4      526.83      540.58     22.04 o 
   4  -8   4       26.94       29.40      3.79 o 
   5  -8   4      331.52      307.93     13.79 o 
   6  -8   4       53.55       57.72      5.95 o 
   7  -8   4       48.04       58.03      5.61 o 
  -5  -7   4       23.40       29.88      5.17 o 
  -4  -7   4      133.90      134.48     24.95 o 
  -3  -7   4      343.35      372.84     16.23 o 
  -2  -7   4      332.20      308.26     19.56 o 
  -1  -7   4      149.37      147.13      7.62 o 
   0  -7   4       20.65       22.66      4.25 o 
   2  -7   4       19.86       25.90      3.16 o 
   3  -7   4      159.96      166.43      6.53 o 
   4  -7   4       25.51       32.95      4.54 o 
   5  -7   4       68.19       63.51      4.81 o 
   6  -7   4        1.28        7.09      3.21 o 
   7  -7   4      224.59      212.07     10.80 o 
  -5  -6   4       41.01       37.10      5.39 o 
  -4  -6   4      359.75      335.65     32.60 o 
  -3  -6   4       27.61       30.66      4.01 o 
  -2  -6   4      781.93      833.08     43.37 o 
  -1  -6   4      578.98      662.96     26.45 o 
   0  -6   4      108.33       94.63      6.80 o 
   1  -6   4      188.42      179.94     10.51 o 
   2  -6   4      701.16      684.52     21.58 o 
   3  -6   4       19.63       21.37      2.23 o 
   4  -6   4      125.28      127.74      6.61 o 
   5  -6   4      862.91      783.89     31.02 o 
   6  -6   4       86.25      100.00      6.20 o 
   7  -6   4        0.27        0.28      3.69 o 
   8  -6   4        0.03       -0.90      6.24 o 
  -5  -5   4        5.25       11.62      3.21 o 
  -4  -5   4      278.45      258.56     11.82 o 
  -3  -5   4      194.74      205.59      9.62 o 
  -2  -5   4      304.41      290.80     12.43 o 
  -1  -5   4      143.24      227.95     26.36 o 
   0  -5   4      892.63      857.75     33.27 o 
   1  -5   4      555.71      580.54     22.41 o 
   2  -5   4      514.14      524.45     28.92 o 
   3  -5   4      665.58      656.81     20.82 o 
   4  -5   4     1879.09     1768.03     67.08 o 
   5  -5   4       94.95      101.94     12.76 o 
   6  -5   4       47.67       46.12      4.20 o 
   7  -5   4      163.87      163.77      8.79 o 
   8  -5   4        1.93        9.64      4.41 o 
  -7  -4   4        1.83       12.47      6.80 o 
  -6  -4   4      108.62      106.59      9.64 o 
  -5  -4   4      142.44      144.23      7.41 o 
  -4  -4   4      395.45      384.46     36.00 o 
  -2  -4   4     1133.19     1203.05     45.44 o 
  -1  -4   4     3984.20     4161.50    214.31 o 
   0  -4   4     2405.80     2561.76     96.79 o 
   1  -4   4      386.97      378.21     11.98 o 
   2  -4   4      427.11      466.60     14.82 o 
   3  -4   4      406.53      364.86     11.87 o 
   4  -4   4      162.13      163.68      8.22 o 
   5  -4   4       50.68       46.13      7.65 o 
   6  -4   4      721.80      659.95     26.82 o 
   7  -4   4       38.57       42.79      6.52 o 
   8  -4   4      121.97      124.46      7.81 o 
  -7  -3   4      807.38      817.00     48.19 o 
  -6  -3   4        4.51       -1.13      5.10 o 
  -5  -3   4      269.91      294.99     10.33 o 
  -4  -3   4       77.46       62.25      3.15 o 
  -3  -3   4       50.72       58.49      4.97 o 
  -2  -3   4     2968.74     3022.53    104.36 o 
  -1  -3   4      505.25      514.42     26.65 o 
   1  -3   4     2018.41     2122.04     64.55 o 
   2  -3   4      268.53      255.41      8.62 o 
   3  -3   4     2156.37     2117.45     64.56 o 
   4  -3   4      170.87      175.05      7.99 o 
   5  -3   4      942.53      942.71     36.64 o 
   6  -3   4        2.75       -1.42      2.81 o 
   7  -3   4       13.81       29.08      4.60 o 
   8  -3   4       59.48       60.86      5.61 o 
  -7  -2   4       13.19        8.50      5.67 o 
  -6  -2   4      172.37      177.42      8.79 o 
  -5  -2   4      228.17      228.87     17.06 o 
  -4  -2   4      273.99      262.10      9.04 o 
  -3  -2   4      462.28      495.95     15.81 o 
  -2  -2   4       61.55       83.04      3.15 o 
  -1  -2   4     7709.68     8134.77    304.77 o 
   0  -2   4     4055.00     4008.32    150.47 o 
   1  -2   4     5298.22     5199.19    171.88 o 
   2  -2   4      390.67      381.90     14.43 o 
   3  -2   4      800.19      863.36     33.25 o 
   4  -2   4       45.49       48.92      3.39 o 
   5  -2   4      233.12      291.99     18.71 o 
   6  -2   4      599.75      593.94     24.23 o 
   7  -2   4       73.81       73.25      5.61 o 
   8  -2   4       16.10       11.71      4.60 o 
  -8  -1   4        1.82        6.24      4.01 o 
  -7  -1   4      608.28      600.17     24.42 o 
  -6  -1   4        8.48       15.10      6.52 o 
  -5  -1   4       28.40       38.00      2.58 o 
  -4  -1   4     2294.28     2147.62     65.63 o 
  -3  -1   4       26.84       35.00      2.06 o 
  -2  -1   4      502.21      420.28     19.01 o 
  -1  -1   4    10198.88     9581.04    290.08 o 
   0  -1   4     2735.26     2638.12     98.54 o 
   1  -1   4      358.77      365.05     14.01 o 
   2  -1   4        0.23        2.83      1.70 o 
   3  -1   4      264.66      258.26     10.77 o 
   4  -1   4      376.10      389.50     33.17 o 
   5  -1   4     1178.32     1046.03     41.11 o 
   6  -1   4       82.70       73.32      7.37 o 
   7  -1   4       20.92       21.86      4.20 o 
   8  -1   4      331.53      307.33     32.32 o 
  -8   0   4      574.81      553.54     23.21 o 
  -7   0   4       18.70       22.94      4.20 o 
  -6   0   4        4.02       10.47      2.99 o 
  -5   0   4     1968.94     1967.88     60.51 o 
  -4   0   4        4.87        6.11      1.30 o 
  -3   0   4       42.70       56.42      2.49 o 
  -2   0   4      905.63      863.56     32.44 o 
  -1   0   4     2062.33     1860.79    100.92 o 
   0   0   4    19639.75    17572.49    533.02 o 
   1   0   4      953.60      880.94     33.46 o 
   2   0   4      226.69      191.36      9.92 o 
   3   0   4     1127.73     1162.78     45.05 o 
   4   0   4       56.62       78.99      8.50 o 
   5   0   4      190.96      180.95     15.59 o 
   6   0   4      123.82      124.96      7.01 o 
   7   0   4      136.50      147.25     10.49 o 
   8   0   4       26.75       59.21      6.53 o 
  -8   1   4       63.26       71.22      5.80 o 
  -7   1   4       42.85       69.07      5.67 o 
  -6   1   4      194.51      184.82      9.01 o 
  -5   1   4      215.92      201.58      8.89 o 
  -4   1   4        2.60        4.04      3.12 o 
  -3   1   4      161.29      126.66      4.47 o 
  -2   1   4      508.86      526.25     20.03 o 
  -1   1   4      470.87      445.25     13.85 o 
   0   1   4       58.51       94.59      4.25 o 
   1   1   4     1270.06     1318.12     32.18 o 
   2   1   4      615.54      628.42     17.75 o 
   3   1   4        0.22        0.31      1.06 o 
   4   1   4        9.61        9.42      1.80 o 
   5   1   4      185.64      192.72      9.19 o 
   6   1   4      328.26      293.07     13.21 o 
   7   1   4        3.64        3.09      4.82 o 
  -8   2   4       41.78       56.48      5.40 o 
  -7   2   4      205.31      180.55      9.01 o 
  -6   2   4       95.36       84.31      5.21 o 
  -5   2   4      365.21      392.74     16.02 o 
  -4   2   4      138.60      124.12      8.30 o 
  -3   2   4     1789.06     1786.47     58.25 o 
  -2   2   4      309.77      296.11      9.49 o 
  -1   2   4      884.54      785.48     19.43 o 
   0   2   4     2970.30     3204.60     87.52 o 
   1   2   4      896.14      945.31     33.10 o 
   2   2   4       14.36        4.25      1.60 o 
   3   2   4      855.04      892.83     34.45 o 
   4   2   4       41.09       32.74      2.39 o 
   5   2   4        9.31        9.94      2.99 o 
   6   2   4      357.40      343.73     15.22 o 
   7   2   4       25.07       57.75      5.40 o 
  -8   3   4       38.79       23.67      4.60 o 
  -7   3   4        0.12        4.82      3.21 o 
  -6   3   4     1933.79     1974.59     75.11 o 
  -5   3   4      183.67      182.90      8.42 o 
  -4   3   4        5.55        1.44      1.50 o 
  -3   3   4     2609.07     2570.73     78.41 o 
  -2   3   4      937.70      946.80     23.13 o 
  -1   3   4      326.98      308.27      8.02 o 
   0   3   4     2529.86     2444.87     74.49 o 
   1   3   4     1416.53     1394.79     42.86 o 
   2   3   4     2081.87     2179.15     82.56 o 
   3   3   4      500.11      418.47     17.04 o 
   4   3   4        1.88        0.57      2.41 o 
   5   3   4      987.51     1008.92     57.55 o 
   6   3   4        0.62       12.06      8.22 o 
   7   3   4       18.12       10.88      4.36 o 
  -8   4   4      294.88      292.98     14.01 o 
  -7   4   4       19.45       22.53      4.20 o 
  -6   4   4      243.05      225.33     10.62 o 
  -5   4   4       55.85       49.53      3.79 o 
  -4   4   4      259.10      234.18      8.07 o 
  -3   4   4       37.34       42.75      2.01 o 
  -2   4   4      139.15      151.90      4.32 o 
  -1   4   4      657.11      623.10     32.88 o 
   0   4   4     1261.38     1261.72     38.83 o 
   1   4   4      798.19      826.36     30.54 o 
   2   4   4      970.68     1086.87     41.46 o 
   3   4   4       24.67       33.45      5.10 o 
   4   4   4      116.53      119.07      7.37 o 
   5   4   4      488.49      468.65     30.33 o 
   6   4   4       31.24       48.19      7.37 o 
  -8   5   4      470.20      444.24     19.23 o 
  -7   5   4        0.01        4.82      4.25 o 
  -6   5   4      111.66      104.52      6.20 o 
  -5   5   4      196.75      200.68      9.41 o 
  -4   5   4       28.78       34.47      2.72 o 
  -3   5   4       45.20       41.11      2.19 o 
  -2   5   4       27.24       44.73      2.16 o 
  -1   5   4        0.06        3.78      1.23 o 
   0   5   4      953.40      915.94     28.57 o 
   1   5   4     2602.93     2454.34     98.34 o 
   2   5   4      151.33      234.51     12.11 o 
   3   5   4     1590.68     1629.36     87.60 o 
   4   5   4       89.91       89.79      5.80 o 
   5   5   4       49.88       47.06      6.80 o 
  -8   6   4       76.36       95.52     18.14 o 
  -7   6   4       10.61       18.77      4.20 o 
  -6   6   4      192.04      231.62     17.29 o 
  -5   6   4      407.88      380.98     29.77 o 
  -4   6   4      809.71      810.63     20.47 o 
  -3   6   4      647.80      602.00     15.52 o 
  -2   6   4      156.63      151.97      6.82 o 
  -1   6   4      841.02      769.20     32.70 o 
   0   6   4      455.55      465.70     26.38 o 
   1   6   4      219.98      219.86     10.85 o 
   2   6   4       43.55       56.15      4.82 o 
   3   6   4       25.22       30.18      5.39 o 
   4   6   4        9.03       11.34      5.10 o 
  -7   7   4      255.77      248.90     16.44 o 
  -6   7   4      126.67      137.21     10.77 o 
  -5   7   4       72.02       76.54      7.37 o 
  -4   7   4      151.95      166.06      6.29 o 
  -3   7   4        0.02       -1.13      1.96 o 
  -2   7   4      591.86      553.38     22.04 o 
  -1   7   4     1230.45     1091.86     41.48 o 
   0   7   4        7.11        8.76      7.09 o 
   1   7   4        1.54        1.62      3.40 o 
   2   7   4      346.85      351.52     22.11 o 
   3   7   4      243.67      222.82     15.31 o 
   4   7   4        4.11        5.67      6.24 o 
  -7   8   4      190.25      187.67     14.17 o 
  -6   8   4      370.61      384.97     23.81 o 
  -5   8   4       66.32       74.27      7.37 o 
  -4   8   4       70.84       73.35      3.84 o 
  -3   8   4       35.85       39.69      3.12 o 
  -2   8   4      272.84      269.93     13.32 o 
  -1   8   4       45.88       45.24      4.36 o 
   0   8   4      383.97      387.81     23.81 o 
   1   8   4       68.62       89.01      9.07 o 
   2   8   4       49.87       57.26      7.94 o 
   3   8   4      328.20      328.27     21.54 o 
  -6   9   4       17.30       19.84      6.24 o 
  -5   9   4       50.39       56.13      6.80 o 
  -4   9   4      825.66      864.23     24.94 o 
  -3   9   4        2.27        4.97      2.97 o 
  -1   9   4      268.11      285.18     19.28 o 
   0   9   4      167.34      189.37     14.17 o 
   1   9   4       47.01       49.89      8.50 o 
  -4  10   4        4.01        7.16      3.79 o 
  -3  10   4        0.44       -0.44      3.54 o 
  -1  10   4        0.18        5.10      7.37 o 
   2 -11   5      171.88      144.32      8.61 o 
  -1 -10   5       36.23       50.17      5.44 o 
   0 -10   5        4.13        6.58      3.95 o 
   1 -10   5       61.67       64.98      5.97 o 
   2 -10   5      229.63      245.18     13.04 o 
   3 -10   5       36.88       38.09      5.00 o 
   4 -10   5        1.51       13.61      5.67 o 
   5 -10   5       12.90       14.17      6.24 o 
  -3  -9   5       38.87       47.12      5.44 o 
  -2  -9   5      533.55      477.63     20.64 o 
  -1  -9   5        0.36       -2.77      3.69 o 
   0  -9   5       23.70       37.88      4.81 o 
   1  -9   5      188.99      188.85      9.41 o 
   2  -9   5      109.87      103.20     12.47 o 
   3  -9   5      177.88      178.80      9.35 o 
   4  -9   5       10.76       12.47      5.10 o 
   5  -9   5       34.91       43.09      6.24 o 
   6  -9   5        1.83        7.37      6.24 o 
  -4  -8   5       24.69       19.66      4.81 o 
  -3  -8   5       13.89       13.72      4.20 o 
  -2  -8   5       23.27       35.90      4.36 o 
  -1  -8   5      121.01      135.06      9.07 o 
   0  -8   5      408.22      374.00     16.04 o 
   1  -8   5        0.20       -1.92      2.83 o 
   2  -8   5        3.29        6.99      5.67 o 
   3  -8   5       89.56       97.42      6.01 o 
   4  -8   5      334.35      308.43     19.84 o 
   5  -8   5       80.92       81.82      5.57 o 
   6  -8   5      650.51      634.43     26.02 o 
   7  -8   5       14.52       28.08      7.09 o 
  -5  -7   5       19.54       33.49      5.39 o 
  -4  -7   5     1719.59     1571.00     61.11 o 
  -3  -7   5       27.24       41.55      4.36 o 
  -2  -7   5        6.32       32.69      4.20 o 
  -1  -7   5       26.76       27.01      3.61 o 
   0  -7   5      321.87      304.00     13.23 o 
   1  -7   5      159.69      159.34     18.14 o 
   2  -7   5      552.87      542.94     26.36 o 
   3  -7   5     1658.44     1550.41     48.07 o 
   4  -7   5        0.42       -2.09      5.10 o 
   5  -7   5        7.14       14.17      3.39 o 
   6  -7   5       71.19       82.99      5.80 o 
   7  -7   5        9.73       29.05      6.52 o 
  -5  -6   5      494.25      501.44     21.24 o 
  -4  -6   5       13.91       13.47      5.10 o 
  -3  -6   5       10.43       12.47      3.69 o 
  -2  -6   5      522.63      481.59     19.84 o 
  -1  -6   5      294.11      455.06     21.54 o 
   0  -6   5      385.68      429.95     34.59 o 
   1  -6   5     1173.49     1174.14     36.29 o 
   2  -6   5      446.23      430.30     13.95 o 
   3  -6   5      230.00      235.39     10.18 o 
   4  -6   5      378.37      359.45     15.00 o 
   5  -6   5       49.85       58.58      4.60 o 
   6  -6   5      229.69      210.49     14.46 o 
   7  -6   5      374.99      393.14     17.41 o 
   8  -6   5       20.75       23.08      5.21 o 
  -5  -5   5        0.54       -1.44      2.99 o 
  -4  -5   5        9.57        8.14      3.40 o 
  -3  -5   5     1499.17     1588.00     61.11 o 
  -2  -5   5       32.87       81.95     10.77 o 
  -1  -5   5      644.58      698.93     38.55 o 
   0  -5   5      196.43      247.70     13.89 o 
   1  -5   5      276.75      302.89     10.01 o 
   2  -5   5     4639.09     4598.84    139.36 o 
   3  -5   5     1585.77     1580.50     48.62 o 
   4  -5   5      422.26      437.82     27.21 o 
   5  -5   5      472.72      459.78     19.01 o 
   6  -5   5       45.05       48.25      4.20 o 
   7  -5   5        3.29        3.67      5.10 o 
   8  -5   5       31.11       33.63      5.40 o 
  -7  -4   5      595.28      629.90     37.99 o 
  -6  -4   5        1.75       -2.83      5.10 o 
  -5  -4   5      486.71      441.95     21.54 o 
  -4  -4   5      683.15      694.45     27.65 o 
  -3  -4   5      678.79      739.63     33.17 o 
  -2  -4   5      974.27      920.40     35.67 o 
   1  -4   5      828.72      881.81     33.63 o 
   2  -4   5     2035.55     1924.41     58.88 o 
   3  -4   5      167.45      186.85      6.53 o 
   4  -4   5      120.87      142.27     13.61 o 
   5  -4   5     1696.95     1592.32     60.87 o 
   6  -4   5       66.07       74.32      5.40 o 
   7  -4   5      149.83      149.10      8.21 o 
   8  -4   5       51.95       53.32      5.72 o 
  -7  -3   5       32.89       68.60      8.50 o 
  -6  -3   5      381.94      379.30     23.81 o 
  -5  -3   5      410.04      370.02     15.62 o 
  -4  -3   5      463.46      459.42     15.03 o 
  -3  -3   5     1892.51     1758.76     54.52 o 
  -2  -3   5     3031.26     3218.85    120.14 o 
  -1  -3   5      208.81      313.37     12.62 o 
   1  -3   5       60.72       49.51      3.38 o 
   2  -3   5       13.62       21.54      1.77 o 
   3  -3   5      179.66      188.50      6.53 o 
   4  -3   5     2010.38     1966.49     75.12 o 
   5  -3   5      848.61      843.20     56.98 o 
   6  -3   5        2.67        0.74      2.58 o 
   7  -3   5      207.68      193.88     10.00 o 
   8  -3   5        0.24       -2.33      3.79 o 
  -7  -2   5      131.70      142.31     11.34 o 
  -6  -2   5      282.36      272.33     12.18 o 
  -5  -2   5      194.67      198.78      7.83 o 
  -4  -2   5      720.81      705.87     22.13 o 
  -3  -2   5      388.64      403.79     16.19 o 
  -2  -2   5     1539.31     1395.17     42.63 o 
  -1  -2   5    12377.17    12534.00    839.40 o 
   0  -2   5      393.40      465.59     26.36 o 
   1  -2   5      671.06      673.66     20.82 o 
   2  -2   5     1630.56     1759.80     53.76 o 
   3  -2   5      364.66      367.13     14.82 o 
   4  -2   5       48.00       59.97      9.07 o 
   5  -2   5      134.16      114.92     11.34 o 
   6  -2   5      115.95      122.94      7.01 o 
   7  -2   5       64.04       63.30      7.94 o 
   8  -2   5        2.67       26.73      5.17 o 
  -8  -1   5      160.11      168.96      9.19 o 
  -7  -1   5      235.80      228.84     11.20 o 
  -6  -1   5      643.38      639.17     33.73 o 
  -5  -1   5       88.16       91.65      4.08 o 
  -4  -1   5       39.44       44.77      2.68 o 
  -3  -1   5       54.82       48.88      2.39 o 
  -2  -1   5       28.64       28.94      1.50 o 
  -1  -1   5     3396.12     3342.10    101.09 o 
   0  -1   5      879.80      858.83     26.39 o 
   1  -1   5       53.99       66.68      2.99 o 
   2  -1   5       44.57       51.90      3.97 o 
   3  -1   5      101.30      108.89      8.50 o 
   4  -1   5      216.27      220.19     11.34 o 
   5  -1   5     1090.47     1031.72     75.69 o 
   6  -1   5      709.60      686.04     27.63 o 
   7  -1   5      263.79      253.75     12.22 o 
   8  -1   5       42.84       56.26      5.97 o 
  -8   0   5       20.29       47.36      5.40 o 
  -7   0   5       28.94       27.21      4.20 o 
  -6   0   5      240.52      229.21     15.02 o 
  -5   0   5      187.68      155.04      5.87 o 
  -4   0   5        8.49       19.58      1.91 o 
  -3   0   5        0.04        4.41      3.97 o 
  -2   0   5      890.98      875.57     33.06 o 
  -1   0   5      862.05      820.56     30.46 o 
   0   0   5        0.64        4.85      1.14 o 
   1   0   5      199.18      175.76      5.75 o 
   2   0   5     6707.08     7143.00    267.70 o 
   4   0   5       95.18       95.14      9.35 o 
   5   0   5      163.91      171.02      8.21 o 
   6   0   5      112.77      129.46      7.41 o 
   7   0   5      446.73      436.34     42.81 o 
  -8   1   5       63.39       54.01      5.21 o 
  -7   1   5      741.61      760.41     46.77 o 
  -6   1   5       66.11       66.82      4.60 o 
  -5   1   5      246.64      244.67      8.50 o 
  -4   1   5      513.44      514.09     16.35 o 
  -3   1   5     1697.97     1575.61     59.60 o 
  -2   1   5      978.74      890.21     27.27 o 
  -1   1   5       17.24       25.18      2.08 o 
   0   1   5      574.23      591.58     22.25 o 
   1   1   5     7633.59     7467.77    225.84 o 
   2   1   5      858.79      889.02     24.76 o 
   3   1   5      704.10      713.00     20.16 o 
   4   1   5     2263.63     2226.97     97.80 o 
   5   1   5       14.56       19.00      6.52 o 
   6   1   5      678.19      643.25     52.73 o 
   7   1   5       13.16       22.06      4.49 o 
  -8   2   5       82.47       91.51      8.50 o 
  -7   2   5        5.27        9.64      3.39 o 
  -6   2   5      153.62      159.51      7.81 o 
  -5   2   5       46.60       43.43      2.67 o 
  -4   2   5        0.07        0.38      1.78 o 
  -3   2   5      228.84      246.29      8.18 o 
  -2   2   5     1082.85     1280.41     48.28 o 
   0   2   5       17.59       22.68      1.08 o 
   1   2   5      343.17      394.76     10.10 o 
   2   2   5     3414.39     3696.84    102.47 o 
   3   2   5     3221.95     3398.82    109.65 o 
   4   2   5      558.35      547.01     18.33 o 
   5   2   5      120.86      114.68      9.07 o 
   6   2   5      310.11      334.05     23.53 o 
   7   2   5      274.83      275.31     13.21 o 
  -8   3   5        0.21       -5.41      3.61 o 
  -7   3   5       47.22       57.95      4.82 o 
  -6   3   5        7.70       15.09      8.79 o 
  -5   3   5       16.55       31.84      3.21 o 
  -4   3   5     1162.67     1114.72     34.68 o 
  -3   3   5        4.38       10.38      1.50 o 
  -2   3   5       31.01       31.35      3.04 o 
  -1   3   5      343.45      283.62      7.44 o 
   0   3   5      697.34      994.77     24.69 o 
   1   3   5      850.55      884.05     33.46 o 
   2   3   5       59.32      125.47      6.52 o 
   3   3   5       24.54       33.13      2.99 o 
   4   3   5      251.69      256.27     16.44 o 
   5   3   5        7.56       11.34      3.97 o 
   6   3   5      193.34      219.30     10.80 o 
  -8   4   5      386.16      379.35     22.96 o 
  -7   4   5        5.86       21.29      3.79 o 
  -6   4   5        9.22       39.54     11.91 o 
  -5   4   5     1618.38     1664.08     53.33 o 
  -4   4   5       16.74       19.66      3.43 o 
  -3   4   5       19.26       23.03      1.96 o 
  -2   4   5     3707.63     3365.52    174.06 o 
  -1   4   5      117.83      145.71      9.64 o 
   0   4   5      727.55      669.61     32.88 o 
   1   4   5       78.88      110.71      5.25 o 
   2   4   5      545.71      532.13     17.12 o 
   3   4   5     2085.88     1781.40     86.75 o 
   4   4   5      693.10      674.75     31.18 o 
   5   4   5       46.28       43.37      4.08 o 
   6   4   5      412.77      446.04     19.01 o 
  -8   5   5        0.75       13.81      4.36 o 
  -7   5   5       20.25       22.05      5.10 o 
  -6   5   5       19.27       23.87      3.61 o 
  -5   5   5        5.03        6.21      2.16 o 
  -4   5   5     1271.22     1243.40     45.98 o 
  -3   5   5     2356.13     2192.47     53.69 o 
  -2   5   5     1136.28     1188.15     44.19 o 
  -1   5   5      878.36      924.92     50.18 o 
   0   5   5      302.77      303.62     10.14 o 
   1   5   5       11.66       24.25      3.24 o 
   2   5   5     3015.79     2944.44     89.97 o 
   3   5   5      942.18      929.83     51.03 o 
   4   5   5       23.72       15.47      4.01 o 
   5   5   5       25.38       39.69      6.80 o 
  -8   6   5      247.55      249.47     17.01 o 
  -7   6   5      289.18      326.57     20.41 o 
  -6   6   5      226.68      210.35     14.17 o 
  -5   6   5      277.31      305.00     13.02 o 
  -4   6   5       12.97       11.64      2.81 o 
  -3   6   5        0.16       -1.97      1.73 o 
  -2   6   5     1151.07     1086.31     41.29 o 
  -1   6   5     1158.65     1245.06     65.77 o 
   0   6   5      137.46      113.19      5.97 o 
   1   6   5      204.33      218.22      9.82 o 
   2   6   5      244.60      250.07     11.20 o 
   3   6   5      116.34      120.76     10.21 o 
   4   6   5       48.15       48.19      6.80 o 
  -7   7   5       12.63       27.78      6.24 o 
  -6   7   5        2.12        2.27      4.54 o 
  -5   7   5      427.17      420.12     24.38 o 
  -4   7   5       53.21       65.93      3.67 o 
  -3   7   5      853.02      856.89     24.53 o 
  -2   7   5      580.46      568.62     16.77 o 
  -1   7   5      558.17      570.52     22.63 o 
   0   7   5     1135.31     1135.75     64.07 o 
   1   7   5        7.95        8.80      2.83 o 
   2   7   5       33.29       57.83      7.37 o 
   3   7   5       31.80       41.96      7.94 o 
  -7   8   5      254.90      256.27     17.58 o 
  -6   8   5      192.63      209.78     14.74 o 
  -5   8   5       14.84       30.05      5.67 o 
  -4   8   5      416.54      393.42     12.26 o 
  -3   8   5      446.42      410.99     12.84 o 
  -2   8   5      107.92       93.03      8.16 o 
  -1   8   5      456.39      472.28     26.65 o 
   0   8   5        4.39        0.57      5.10 o 
   1   8   5       82.94       89.58      9.07 o 
   2   8   5       16.75       10.21      6.80 o 
  -6   9   5        0.08       15.31      5.67 o 
  -5   9   5      116.26      110.56      9.64 o 
  -4   9   5      284.43      279.73      9.43 o 
  -3   9   5       18.57       21.76      3.15 o 
  -2   9   5      155.51      161.73      7.63 o 
   0   9   5        4.84        7.94      6.80 o 
   1   9   5       64.35       76.54      9.64 o 
  -3  10   5        0.85        2.27      3.61 o 
  -2  10   5       74.38       85.06      5.72 o 
  -1  10   5       90.50       96.95      9.64 o 
   2 -11   6        3.52        4.70      4.20 o 
  -1 -10   6       10.53       17.28      4.49 o 
   0 -10   6      271.55      267.84     13.02 o 
   1 -10   6       15.19       11.47      4.20 o 
   2 -10   6      116.19      115.98      7.22 o 
   3 -10   6        0.21        1.98      3.61 o 
   4 -10   6      122.64      103.19      9.64 o 
   5 -10   6      525.49      515.94     31.75 o 
  -3  -9   6      484.85      500.04     26.36 o 
  -2  -9   6        4.86       37.17      9.92 o 
  -1  -9   6       65.62       61.36      5.21 o 
   0  -9   6      167.60      176.18      9.22 o 
   1  -9   6        0.36        4.38      2.99 o 
   2  -9   6      477.90      495.94     21.04 o 
   3  -9   6       24.72       27.46      5.39 o 
   4  -9   6      327.73      373.07     23.81 o 
   5  -9   6       25.37       31.18      6.80 o 
   6  -9   6       84.78       88.45      9.64 o 
  -4  -8   6       72.70       75.97      7.09 o 
  -3  -8   6        5.25        5.19      3.79 o 
  -2  -8   6      578.99      578.58     44.79 o 
  -1  -8   6      800.33      831.11     33.27 o 
   0  -8   6        1.97       -0.85      2.81 o 
   1  -8   6      229.36      231.62     11.62 o 
   2  -8   6       26.54       30.02      4.01 o 
   3  -8   6       22.50       20.85      5.39 o 
   4  -8   6      113.92      130.97     10.77 o 
   5  -8   6      209.86      214.92     10.40 o 
   6  -8   6      407.00      412.77     17.99 o 
   7  -8   6       53.68       56.75      5.95 o 
  -5  -7   6       34.09       50.42      6.80 o 
  -4  -7   6       45.00       64.63      7.94 o 
  -3  -7   6      438.54      433.70     18.64 o 
  -2  -7   6     1109.94     1016.51     51.31 o 
  -1  -7   6      177.15      202.98      9.62 o 
   0  -7   6       26.98       25.13      3.39 o 
   1  -7   6     1055.87     1092.75     42.47 o 
   2  -7   6      198.14      205.46      9.41 o 
   3  -7   6        3.66        7.09      2.41 o 
   4  -7   6     1805.01     1730.29     65.88 o 
   5  -7   6       93.14      105.11      6.38 o 
   6  -7   6        0.44        6.00      3.39 o 
   7  -7   6      315.11      287.25     16.73 o 
  -5  -6   6       31.57       37.19      4.81 o 
  -4  -6   6       61.96       60.93      5.00 o 
  -3  -6   6      164.14      146.29      7.62 o 
  -2  -6   6      323.82      353.66     29.20 o 
  -1  -6   6     1413.24     1374.02     69.17 o 
   0  -6   6      141.48      108.75      5.80 o 
   1  -6   6      533.62      545.64     22.04 o 
   2  -6   6       73.12       64.08      3.24 o 
   3  -6   6       10.45       15.96      3.90 o 
   4  -6   6      637.46      640.51     25.62 o 
   5  -6   6       10.84       21.33      3.54 o 
   6  -6   6      495.71      493.40     20.80 o 
   7  -6   6       36.98       47.99      5.00 o 
  -6  -5   6       31.66       26.65      6.24 o 
  -5  -5   6       27.67       32.10      7.65 o 
  -4  -5   6     1841.30     1825.21    106.02 o 
  -3  -5   6       49.94       42.10      3.79 o 
  -2  -5   6      581.19      563.03     26.65 o 
  -1  -5   6       75.98       99.84      5.21 o 
   0  -5   6      544.83      555.73     31.75 o 
   1  -5   6       19.27       17.10      1.65 o 
   2  -5   6     2767.28     2831.38     86.25 o 
   3  -5   6       12.96        7.09      2.00 o 
   4  -5   6      405.74      422.10     17.41 o 
   5  -5   6        7.31        3.88      2.58 o 
   6  -5   6       33.87       42.23      4.76 o 
   7  -5   6      143.64      132.01      9.35 o 
   8  -5   6      108.26       97.47      7.22 o 
  -7  -4   6       24.71       34.59      7.94 o 
  -6  -4   6      221.22      187.67     14.17 o 
  -5  -4   6      396.86      387.43     16.42 o 
  -4  -4   6        5.36        0.15      2.18 o 
  -3  -4   6      193.14      176.79      8.21 o 
  -2  -4   6       23.68       20.16      2.41 o 
   0  -4   6     1951.17     2165.89     81.95 o 
   1  -4   6      902.88      911.93     28.24 o 
   2  -4   6        0.68        0.92      2.76 o 
   3  -4   6      206.85      219.29      7.61 o 
   4  -4   6       38.35       34.25      3.21 o 
   5  -4   6     1141.10     1140.24     44.23 o 
   6  -4   6       34.51       44.82      5.39 o 
   7  -4   6        4.95        8.79      3.69 o 
   8  -4   6      112.81      117.10      7.59 o 
  -7  -3   6      325.51      296.52     19.84 o 
  -6  -3   6       35.86       37.42      5.67 o 
  -5  -3   6      240.21      217.20     10.00 o 
  -4  -3   6      285.85      252.21      8.70 o 
  -3  -3   6       90.34       58.56      3.97 o 
  -2  -3   6      956.99     1069.76     50.46 o 
  -1  -3   6     2122.58     2197.81     83.15 o 
   0  -3   6       59.55       93.15      4.41 o 
   1  -3   6      434.95      401.19     12.76 o 
   2  -3   6      299.30      285.51      9.37 o 
   3  -3   6      343.77      360.84     11.64 o 
   4  -3   6     1692.36     1600.63     60.69 o 
   5  -3   6       57.16      121.90      9.64 o 
   6  -3   6      622.32      599.36     24.42 o 
   7  -3   6       77.92       73.05      5.80 o 
   8  -3   6       90.00       88.77      6.82 o 
  -7  -2   6      498.98      485.32     30.05 o 
  -6  -2   6      423.03      464.96     19.19 o 
  -5  -2   6      388.32      361.88     16.13 o 
  -4  -2   6       58.90       61.93      3.04 o 
  -3  -2   6        0.23       -1.78      2.55 o 
  -2  -2   6     2470.24     2575.16     78.29 o 
  -1  -2   6      422.57      522.75     16.24 o 
   0  -2   6     2301.11     2384.27     72.51 o 
   1  -2   6     2205.75     2078.85     78.34 o 
   2  -2   6      118.55      123.61      5.75 o 
   3  -2   6      595.72      564.70     30.62 o 
   4  -2   6      309.72      297.97     12.81 o 
   5  -2   6      193.87      211.71     10.00 o 
   6  -2   6      644.21      636.15     47.06 o 
   7  -2   6       41.61       45.03      5.17 o 
   8  -2   6      723.30      655.35     51.59 o 
  -8  -1   6       28.86       41.39      8.50 o 
  -7  -1   6        4.96        8.50      4.54 o 
  -6  -1   6      819.09      815.74     32.04 o 
  -5  -1   6       55.82       53.22      2.91 o 
  -4  -1   6      776.58      743.26     31.80 o 
  -3  -1   6       93.31       92.45      6.16 o 
  -2  -1   6     2777.64     2904.15     88.22 o 
  -1  -1   6     1625.33     1629.03     62.97 o 
   0  -1   6     1474.46     1263.77     65.20 o 
   1  -1   6        0.40        3.71      0.80 o 
   2  -1   6      980.37     1146.10     88.73 o 
   3  -1   6      108.14      125.22      4.56 o 
   4  -1   6      590.46      602.95     23.83 o 
   5  -1   6     2892.30     2728.30    111.13 o 
   6  -1   6       40.88       54.33      4.60 o 
   7  -1   6      311.75      336.07     15.22 o 
   8  -1   6        5.62        8.81      4.36 o 
  -8   0   6      168.27      174.59      9.60 o 
  -7   0   6        2.78        9.64      3.61 o 
  -6   0   6        2.17        6.58      2.99 o 
  -5   0   6      157.67      167.37      9.92 o 
  -4   0   6      497.31      473.32     15.27 o 
  -3   0   6       89.73       86.58      3.37 o 
  -2   0   6      181.85      129.86      4.58 o 
  -1   0   6       38.88       42.09      3.51 o 
   0   0   6       38.23       42.49      1.88 o 
   1   0   6     1156.62     1199.98     40.69 o 
   2   0   6        4.89       10.80      1.60 o 
   3   0   6     2334.56     2212.72    145.14 o 
   4   0   6     1452.42     1552.80     59.08 o 
   5   0   6     1309.30     1309.53     50.47 o 
   6   0   6     1125.82     1119.03     48.76 o 
   7   0   6        0.07        3.57      3.39 o 
  -8   1   6      350.18      331.74     15.22 o 
  -7   1   6      116.76      138.26      8.79 o 
  -6   1   6        3.38        2.05      2.58 o 
  -5   1   6      541.15      507.79     16.46 o 
  -4   1   6       77.57       87.85      4.42 o 
  -3   1   6      254.79      259.83      8.62 o 
  -2   1   6      200.46      222.46      7.31 o 
  -1   1   6       59.88       56.87      2.16 o 
   0   1   6     4140.24     3854.32    165.84 o 
   1   1   6       77.72       87.20      3.27 o 
   2   1   6      318.93      398.53     15.83 o 
   3   1   6        5.56        4.27      3.97 o 
   4   1   6       85.49       89.66     11.91 o 
   5   1   6     2377.12     2296.08     86.93 o 
   6   1   6       20.31       18.28      3.54 o 
   7   1   6      214.07      209.37     20.13 o 
  -8   2   6       35.33       45.74      5.57 o 
  -7   2   6       15.70       18.97      3.79 o 
  -6   2   6      321.02      293.99     12.81 o 
  -5   2   6      964.06      876.71     27.59 o 
  -4   2   6        9.64       15.68      1.73 o 
  -3   2   6      201.47      195.49      6.65 o 
  -2   2   6      259.00      263.96     10.42 o 
  -1   2   6     8232.39     7848.95    489.01 o 
   0   2   6      670.45      676.66     25.46 o 
   1   2   6       54.68       74.04      2.37 o 
   2   2   6     5128.57     5625.38    155.17 o 
   3   2   6       42.77       32.32      3.97 o 
   4   2   6      215.16      213.75     14.17 o 
   5   2   6       38.05       34.77      3.79 o 
   6   2   6       81.61       76.05      5.40 o 
   7   2   6       92.42       95.09      9.64 o 
  -8   3   6        4.37        0.00      7.37 o 
  -7   3   6        0.11        0.76      2.99 o 
  -6   3   6       64.07       55.70      4.82 o 
  -5   3   6     1091.60     1085.92     33.81 o 
  -4   3   6      355.20      310.36     10.36 o 
  -3   3   6       93.94       99.08      3.93 o 
  -2   3   6      213.63      226.91      9.99 o 
  -1   3   6      979.08     1002.70     28.12 o 
   0   3   6      413.37      418.23     12.10 o 
   1   3   6     5761.16     5764.73    140.25 o 
   2   3   6      622.55      621.54     15.86 o 
   3   3   6      170.72      195.30      6.42 o 
   4   3   6      688.63      604.27     17.68 o 
   5   3   6      157.35      142.68      7.41 o 
   6   3   6      200.07      180.65      9.41 o 
  -8   4   6      386.13      396.96     24.10 o 
  -7   4   6       91.04      105.37      6.61 o 
  -6   4   6      616.85      607.47     24.63 o 
  -5   4   6      431.16      416.94     13.96 o 
  -4   4   6       29.74       32.09      2.39 o 
  -3   4   6      549.08      494.01     25.70 o 
  -2   4   6      132.10      132.40      4.17 o 
  -1   4   6     3345.45     3459.85     84.55 o 
   0   4   6       13.39       24.12      1.52 o 
   1   4   6       46.71       59.26      2.40 o 
   2   4   6      609.92      603.37     23.64 o 
   4   4   6       42.79       42.34      4.23 o 
   5   4   6        3.31       13.04      3.54 o 
   6   4   6        0.36       15.91      7.65 o 
  -8   5   6        1.58       -2.83      5.67 o 
  -7   5   6       31.77       42.19      5.00 o 
  -6   5   6       36.70       43.79      4.25 o 
  -5   5   6       83.17      100.44      4.58 o 
  -4   5   6     3132.95     3001.77     97.08 o 
  -3   5   6      139.66      139.35      7.05 o 
  -2   5   6      939.23      832.10     23.53 o 
  -1   5   6        3.29        3.54      1.50 o 
   0   5   6      574.02      577.07     16.68 o 
   1   5   6     2796.99     2868.86    148.55 o 
   2   5   6      353.28      323.74     18.71 o 
   4   5   6      128.35      144.23      6.68 o 
  -8   6   6       60.32       69.17      8.50 o 
  -7   6   6      189.63      187.10     13.61 o 
  -6   6   6      219.72      213.75     14.17 o 
  -5   6   6     1750.74     1704.58     63.94 o 
  -4   6   6       37.09       33.09      3.39 o 
  -3   6   6      907.35      933.86     26.53 o 
  -2   6   6      129.37      114.56      4.58 o 
  -1   6   6      384.90      407.30     16.35 o 
   0   6   6      823.69      860.09     45.92 o 
   1   6   6      934.16      869.52     43.94 o 
   2   6   6       72.64       69.04      7.09 o 
   4   6   6       51.87       46.08      4.36 o 
  -7   7   6       68.90       64.07      7.94 o 
  -6   7   6      147.88      145.71     11.34 o 
  -5   7   6       12.10       28.90      5.67 o 
  -4   7   6      689.98      639.92     25.46 o 
  -3   7   6      339.75      335.91     12.36 o 
  -2   7   6        2.60       -0.37      2.06 o 
  -1   7   6     1527.03     1472.53     41.30 o 
   0   7   6       16.05       53.86      5.67 o 
   1   7   6      286.38      312.40     18.71 o 
  -6   8   6      130.60      136.07     10.77 o 
  -5   8   6       11.10       18.14      5.10 o 
  -4   8   6       76.86       70.22      3.98 o 
  -3   8   6      341.02      311.27     10.09 o 
  -2   8   6     1426.70     1293.71     36.71 o 
  -1   8   6       37.00       46.88      3.45 o 
  -5   9   6       70.34       64.07      7.37 o 
  -4   9   6        1.63        7.33      2.91 o 
  -3   9   6       10.79       14.14      4.29 o 
  -2   9   6      104.10      107.44     10.77 o 
  -1   9   6        8.41        1.89      3.54 o 
   0   9   6      295.99      313.01     12.66 o 
  -1 -10   7       27.72       46.90      5.44 o 
   0 -10   7      121.14      137.79      9.64 o 
   1 -10   7      542.98      508.07     35.72 o 
   2 -10   7       80.01       90.77      6.41 o 
   3 -10   7       53.99       53.78      5.00 o 
   4 -10   7       32.07       47.63      6.80 o 
   5 -10   7       47.87       56.70      7.94 o 
  -3  -9   7        9.18       19.30      5.00 o 
  -2  -9   7      193.20      168.46      9.22 o 
  -1  -9   7       10.42       18.77      4.20 o 
   0  -9   7       42.79       41.30      4.49 o 
   1  -9   7       18.21       23.47      4.01 o 
   2  -9   7      114.98      121.40      7.94 o 
   3  -9   7      850.47      831.26     33.46 o 
   4  -9   7      200.56      192.20     14.17 o 
   5  -9   7        6.89       15.88      5.67 o 
   6  -9   7        1.30        1.13      5.67 o 
  -4  -8   7       56.44       59.29      5.57 o 
  -3  -8   7       84.57       87.10      6.41 o 
  -2  -8   7      767.60      810.52     32.87 o 
  -1  -8   7        1.36        3.36      2.99 o 
   0  -8   7      355.49      319.63     20.13 o 
   1  -8   7       12.83       13.13     11.06 o 
   2  -8   7      403.96      418.36     17.84 o 
   3  -8   7      105.35       99.38      6.01 o 
   4  -8   7      310.57      299.36     19.28 o 
   5  -8   7       58.38       70.66      5.40 o 
   6  -8   7       23.26       47.09      4.76 o 
   7  -8   7       45.05       60.43      5.80 o 
  -5  -7   7       63.76       58.62      5.80 o 
  -4  -7   7      469.44      446.54     34.02 o 
  -3  -7   7      602.75      610.88     25.05 o 
  -2  -7   7        0.61       32.81      4.20 o 
  -1  -7   7       69.34       61.68      4.60 o 
   0  -7   7       78.12       77.94      5.21 o 
   1  -7   7        0.30       -1.98      2.41 o 
   2  -7   7      313.36      324.91     13.83 o 
   3  -7   7      100.86       97.71      4.56 o 
   4  -7   7       39.26       40.21      4.54 o 
   5  -7   7      165.61      166.03      8.56 o 
   6  -7   7        2.28       -0.10      3.39 o 
   7  -7   7      106.54       97.15      6.61 o 
  -5  -6   7      207.41      195.63     10.77 o 
  -4  -6   7       28.60       31.68      4.20 o 
  -3  -6   7      194.46      210.46     23.53 o 
  -2  -6   7      302.58      269.45     21.26 o 
  -1  -6   7      275.95      295.87     12.83 o 
   0  -6   7       13.01       24.03      3.21 o 
   1  -6   7      170.91      142.52      7.01 o 
   2  -6   7      106.97      107.48      4.33 o 
   3  -6   7        0.54        8.39      3.12 o 
   4  -6   7       11.13        3.97      3.40 o 
   5  -6   7      445.07      441.03     33.73 o 
   6  -6   7      255.55      242.86     11.61 o 
   7  -6   7      204.35      196.19     10.40 o 
  -6  -5   7       41.55       47.06      7.94 o 
  -5  -5   7       64.17       59.21      5.00 o 
  -4  -5   7      210.90      209.53     15.59 o 
  -3  -5   7     1532.11     1592.36     61.32 o 
  -2  -5   7      571.59      700.60     27.65 o 
  -1  -5   7      201.48      236.43     10.42 o 
   0  -5   7      921.61      895.76     70.02 o 
   1  -5   7     1125.07     1165.45     44.23 o 
   2  -5   7      145.32      138.87      8.41 o 
   3  -5   7     1280.79     1302.74     40.34 o 
   4  -5   7      604.01      641.48     25.62 o 
   5  -5   7      388.29      370.06     15.80 o 
   6  -5   7      129.99      126.00      8.22 o 
   7  -5   7      547.97      514.48     22.01 o 
   8  -5   7      357.02      340.01     16.02 o 
  -7  -4   7        4.37        6.80      6.24 o 
  -6  -4   7      293.38      269.31     18.14 o 
  -5  -4   7       47.39       44.22      6.24 o 
  -4  -4   7       37.22       39.70      3.61 o 
  -3  -4   7      309.06      296.17     12.62 o 
  -2  -4   7       50.64       42.23      3.40 o 
  -1  -4   7      184.27      242.04     10.22 o 
   0  -4   7      207.57      191.51      8.21 o 
   1  -4   7     2546.10     2563.71     77.85 o 
   2  -4   7     3111.04     3182.50     96.61 o 
   3  -4   7      598.43      561.41     17.75 o 
   4  -4   7       12.43       29.48      4.54 o 
   5  -4   7      422.68      375.85     16.02 o 
   6  -4   7       83.74       75.56      5.40 o 
   7  -4   7      424.54      447.50     19.42 o 
   8  -4   7      254.06      263.66     13.02 o 
  -7  -3   7      108.22       83.91      9.07 o 
  -6  -3   7        4.52        4.54      5.10 o 
  -5  -3   7      166.21      149.02     14.74 o 
  -4  -3   7      284.09      282.98     33.45 o 
  -3  -3   7     1432.71     1459.21     55.69 o 
  -2  -3   7        0.31        1.13      2.27 o 
  -1  -3   7     4866.67     6011.60    225.62 o 
   1  -3   7      589.69      531.46     16.67 o 
   2  -3   7     1502.79     1567.17     47.86 o 
   3  -3   7     2605.84     2510.34     76.54 o 
   4  -3   7      215.46      224.91     10.00 o 
   5  -3   7      615.50      585.65     23.61 o 
   6  -3   7        6.83        7.09      3.13 o 
   7  -3   7       45.91       49.33      5.21 o 
   8  -3   7       30.47       32.60      5.21 o 
  -7  -2   7        7.04        9.07      6.24 o 
  -6  -2   7     1292.30     1106.15     62.93 o 
  -5  -2   7      364.07      318.11     16.45 o 
  -4  -2   7        1.98        1.78      1.40 o 
  -3  -2   7      337.02      276.51      9.15 o 
  -2  -2   7       19.64       16.50      1.50 o 
  -1  -2   7      241.15      340.98     10.79 o 
   0  -2   7       73.21       73.09      3.73 o 
   2  -2   7     4782.50     4473.09    135.75 o 
   3  -2   7       62.89       67.91      2.91 o 
   4  -2   7     1382.03     1344.67     51.27 o 
   5  -2   7     1323.14     1267.07     48.87 o 
   6  -2   7      441.93      486.46     20.22 o 
   7  -2   7      150.59      168.52     14.17 o 
   8  -2   7       65.04       86.89      6.78 o 
  -8  -1   7       25.10       40.82      8.50 o 
  -7  -1   7       14.78       15.67      3.79 o 
  -6  -1   7      160.67      160.91      7.99 o 
  -5  -1   7       40.53       38.37      2.85 o 
  -4  -1   7      799.52      783.58     24.63 o 
  -3  -1   7     1092.69     1056.54     39.28 o 
  -2  -1   7       29.80       51.37      7.65 o 
  -1  -1   7     6965.22     7416.50    224.64 o 
   0  -1   7      729.11      809.63     43.09 o 
   1  -1   7      287.44      245.38      9.82 o 
   2  -1   7      868.62      881.28     54.43 o 
   3  -1   7      138.25      145.58      5.22 o 
   4  -1   7     1230.37     1156.34     44.27 o 
   6  -1   7      794.05      801.32     32.04 o 
   7  -1   7      123.54      130.82      7.81 o 
  -8   0   7      107.73      108.10      7.01 o 
  -7   0   7       95.62      107.87      6.61 o 
  -6   0   7      276.56      322.34     22.68 o 
  -5   0   7       41.93       33.63      2.49 o 
  -4   0   7      723.31      763.60     23.88 o 
  -3   0   7     1127.72     1049.34     37.98 o 
  -2   0   7     6819.68     6387.52    193.34 o 
   0   0   7        2.58       10.57      2.09 o 
   1   0   7      161.56      210.73      6.98 o 
   2   0   7      382.46      424.33     24.38 o 
   3   0   7        5.73        2.20      3.69 o 
   4   0   7       74.84       84.29     13.89 o 
   5   0   7      130.71      129.73      7.01 o 
   6   0   7      263.86      264.38     12.41 o 
   7   0   7       71.85       80.89      5.97 o 
  -8   1   7        9.01       11.34      4.41 o 
  -7   1   7        1.26       -2.55      3.69 o 
  -6   1   7       25.00       30.80      6.24 o 
  -5   1   7      101.45      101.28      7.30 o 
  -4   1   7     1366.48     1368.51     42.31 o 
  -3   1   7      143.23      126.45      4.58 o 
  -2   1   7       32.46       31.47      2.00 o 
  -1   1   7      199.08      161.16      8.22 o 
   0   1   7      405.10      520.20     19.84 o 
   1   1   7      962.03      868.81     33.06 o 
   2   1   7        5.36       10.33      1.60 o 
   3   1   7     2534.15     2571.57     97.17 o 
   4   1   7     1387.05     1283.62     71.44 o 
   5   1   7       49.73       51.59      5.67 o 
   6   1   7       15.35       17.15      3.54 o 
   7   1   7       48.31       58.11      5.57 o 
  -8   2   7        5.87       11.26      4.25 o 
  -7   2   7      564.06      659.04     26.64 o 
  -6   2   7       54.25       71.91      5.00 o 
  -5   2   7      238.32      223.27      7.84 o 
  -4   2   7      459.87      512.32     19.06 o 
  -3   2   7       53.74       42.46      2.16 o 
  -2   2   7     5745.40     5513.63    167.07 o 
   0   2   7       22.23       24.74      2.27 o 
   1   2   7      682.62      875.99     27.17 o 
   2   2   7      949.72      916.61     22.72 o 
   3   2   7     1129.67     1068.19     30.01 o 
   4   2   7       80.55       83.91      7.37 o 
   5   2   7      152.22      151.85      7.81 o 
   6   2   7        6.90        7.23      3.40 o 
   7   2   7        1.60        6.24      4.08 o 
  -8   3   7      185.90      190.13     12.47 o 
  -7   3   7      325.70      339.60     19.84 o 
  -6   3   7       69.76       82.19      8.22 o 
  -5   3   7     1339.02     1187.43     44.70 o 
  -4   3   7      158.32      162.95      6.00 o 
  -3   3   7     2676.52     2568.49     78.31 o 
  -2   3   7     2679.06     2768.44     96.60 o 
  -1   3   7        5.49        6.28      1.60 o 
   0   3   7     1830.55     1912.86     47.07 o 
   1   3   7      116.94      105.93      5.97 o 
   2   3   7      169.88      207.23      5.93 o 
   3   3   7       90.60       72.50      3.34 o 
   4   3   7      224.91      248.33     15.88 o 
   5   3   7      178.28      159.17      9.92 o 
   6   3   7       50.24       48.95      4.60 o 
  -8   4   7      103.78      131.80     18.43 o 
  -7   4   7      290.13      308.36     25.23 o 
  -6   4   7      128.52      130.25     11.91 o 
  -5   4   7       13.22       21.18      2.76 o 
  -4   4   7       41.62       33.19      2.49 o 
  -3   4   7      695.50      650.20     20.62 o 
  -2   4   7       11.30        9.44      1.57 o 
  -1   4   7     1930.71     2110.87     57.73 o 
   0   4   7        1.77        3.12      1.40 o 
   1   4   7      605.96      604.92     15.96 o 
   2   4   7      650.39      597.49     15.46 o 
   3   4   7      439.82      405.34     12.34 o 
   4   4   7      217.98      209.78     14.17 o 
   5   4   7       30.44       41.02      4.20 o 
   6   4   7      133.09      147.98     11.34 o 
  -8   5   7       71.11       66.90      8.50 o 
  -7   5   7      138.62      150.81     11.34 o 
  -6   5   7       13.06       23.25      5.10 o 
  -5   5   7      545.03      563.95     26.36 o 
  -4   5   7        3.20        1.13      2.41 o 
  -3   5   7      666.13      677.29     43.37 o 
  -2   5   7      560.47      610.88     17.69 o 
  -1   5   7      213.68      216.73     12.19 o 
   0   5   7       56.13       76.64      5.90 o 
   1   5   7       29.52       34.50      2.72 o 
   2   5   7      157.25      154.45      5.59 o 
   3   5   7      612.09      607.15     21.11 o 
   5   5   7       68.01       56.13      6.80 o 
  -7   6   7       12.59       26.08      5.67 o 
  -6   6   7       71.30       83.34      7.94 o 
  -5   6   7       33.93       36.99      4.41 o 
  -4   6   7        0.30        7.37      2.72 o 
  -3   6   7       21.49       18.73      3.13 o 
  -2   6   7     1619.27     1577.01     43.97 o 
  -1   6   7      912.04      876.98     25.03 o 
   0   6   7      185.04      184.89     10.17 o 
   1   6   7      736.07      718.57     21.10 o 
   2   6   7     1466.47     1546.21     43.38 o 
   3   6   7      818.51      773.83     26.83 o 
  -7   7   7      148.96      138.34     11.34 o 
  -6   7   7       12.95       16.44      5.67 o 
  -5   7   7      151.07      150.58      7.81 o 
  -4   7   7      181.78      196.56      9.41 o 
  -3   7   7      677.65      678.93     19.85 o 
  -2   7   7        2.56       -2.07      2.09 o 
  -1   7   7        7.43        9.70      2.58 o 
   0   7   7       90.13       85.11      4.19 o 
   1   7   7      379.43      368.70     11.68 o 
   2   7   7        5.42       11.34      2.72 o 
   3   7   7       60.08       60.64      6.52 o 
  -6   8   7       34.37       56.70      7.37 o 
  -5   8   7        6.93       -0.13      3.39 o 
  -4   8   7        0.52        3.90      3.69 o 
  -3   8   7     1509.38     1336.46     37.88 o 
  -2   8   7       20.97       21.67      3.12 o 
  -1   8   7      793.39      732.67     29.43 o 
   0   8   7      278.34      262.85      8.91 o 
   1   8   7        1.04        4.30      3.39 o 
   2   8   7      681.22      686.55     24.11 o 
  -5   9   7       99.90      133.24     10.77 o 
  -4   9   7      227.54      229.49     14.17 o 
  -3   9   7      230.79      257.90      9.00 o 
  -2   9   7      207.89      215.12      8.07 o 
  -1   9   7      469.68      473.39     17.56 o 
   0   9   7       23.25       42.32      7.09 o 
  -1 -10   8      229.94      231.71     11.63 o 
   0 -10   8      144.47      125.80      7.81 o 
   1 -10   8        4.24        2.83      4.01 o 
   2 -10   8       69.47       75.70      6.01 o 
   3 -10   8      308.50      299.13     14.01 o 
   4 -10   8       13.53       18.14      6.24 o 
   5 -10   8      106.15      121.33     11.34 o 
  -3  -9   8       52.63       55.49      5.85 o 
  -2  -9   8      161.58      163.83      9.01 o 
  -1  -9   8      179.58      148.68     10.21 o 
   0  -9   8        2.86        3.08      3.13 o 
   1  -9   8      191.60      164.05      8.82 o 
   2  -9   8        6.96        9.92      3.61 o 
   3  -9   8      606.13      576.81     23.83 o 
   4  -9   8       21.22       35.15      6.80 o 
   5  -9   8       14.02       31.75      6.80 o 
   6  -9   8       10.98       21.54      6.80 o 
  -4  -8   8        5.28        5.35      4.20 o 
  -3  -8   8      415.87      423.99     18.64 o 
  -2  -8   8        3.05        2.63      3.40 o 
  -1  -8   8       68.93       71.52      6.80 o 
   0  -8   8       36.73       39.41      4.41 o 
   1  -8   8      593.25      649.95     26.45 o 
   2  -8   8     1315.42     1342.81     52.29 o 
   3  -8   8      123.84      128.05      9.92 o 
   4  -8   8       31.86       40.82      5.67 o 
   5  -8   8      229.80      246.63     17.01 o 
   6  -8   8       10.19       35.91      5.00 o 
  -5  -7   8       10.35       16.96      4.60 o 
  -4  -7   8       31.79       36.59      4.81 o 
  -3  -7   8      119.63      153.92     11.34 o 
  -2  -7   8       88.77       69.34      5.00 o 
  -1  -7   8      351.30      366.59     18.14 o 
   0  -7   8      286.73      292.22     13.02 o 
   1  -7   8        8.71        9.07      2.81 o 
   2  -7   8       68.27       71.93     11.91 o 
   3  -7   8        2.09        6.63      2.58 o 
   4  -7   8     1092.57     1007.83     39.23 o 
   5  -7   8      146.78      154.15      8.21 o 
   6  -7   8      206.51      175.14      9.19 o 
   7  -7   8       14.36       25.42      5.00 o 
  -5  -6   8        1.12        1.30      3.39 o 
  -4  -6   8      179.02      172.73     14.46 o 
  -3  -6   8       15.24       19.48      3.97 o 
  -2  -6   8      278.64      307.94     24.38 o 
  -1  -6   8      206.38      238.14     10.82 o 
   0  -6   8     1891.73     2019.29     76.95 o 
   1  -6   8      339.32      346.67     14.63 o 
   2  -6   8      363.86      348.99     11.65 o 
   3  -6   8     1230.94     1231.65     52.57 o 
   4  -6   8      187.74      175.39     10.77 o 
   5  -6   8     1159.24     1135.04     44.05 o 
   6  -6   8       57.63       69.27      6.24 o 
   7  -6   8       86.47       89.45      6.41 o 
  -6  -5   8        6.36       13.04      5.67 o 
  -5  -5   8      161.48      151.88      8.21 o 
  -4  -5   8      264.64      258.52     12.03 o 
  -3  -5   8        0.14        0.28      2.41 o 
  -2  -5   8      815.31      868.82     34.26 o 
  -1  -5   8      629.61      556.70     55.85 o 
   0  -5   8      112.17      103.37      5.95 o 
   1  -5   8       35.28       32.25      1.99 o 
   2  -5   8      222.47      196.52      7.27 o 
   3  -5   8      235.28      249.38     12.67 o 
   4  -5   8     1749.72     1780.43     67.88 o 
   5  -5   8      265.04      298.94     13.21 o 
   6  -5   8      151.51      147.98      8.21 o 
   7  -5   8      376.38      330.01     15.22 o 
  -7  -4   8       95.74       86.75      9.07 o 
  -5  -4   8      193.84      167.62      8.42 o 
  -4  -4   8      509.68      477.69     32.32 o 
  -3  -4   8      853.61      919.74     35.87 o 
  -2  -4   8     1335.46     1360.11    112.83 o 
  -1  -4   8      169.06      220.73      9.62 o 
   0  -4   8     1606.81     1742.59     66.33 o 
   1  -4   8     3444.10     3623.91    109.81 o 
   2  -4   8      290.98      295.40      9.90 o 
   3  -4   8      340.41      329.21     10.89 o 
   4  -4   8       97.84      107.89      5.80 o 
   5  -4   8     1029.78     1043.17     40.84 o 
   6  -4   8      382.70      381.08     16.61 o 
   7  -4   8       35.80       43.28     10.21 o 
   8  -4   8      141.09      145.18     13.04 o 
  -7  -3   8      288.23      276.68     18.71 o 
  -6  -3   8      376.63      339.61     21.54 o 
  -5  -3   8       84.18       79.68     15.02 o 
  -4  -3   8      225.89      208.95      9.41 o 
  -3  -3   8     1065.67     1013.37     39.26 o 
  -2  -3   8     1908.10     2083.87     78.95 o 
  -1  -3   8     1581.86     1595.59     97.52 o 
   0  -3   8     3890.72     3874.00    182.00 o 
   1  -3   8      945.50     1015.20     31.28 o 
   3  -3   8      312.67      363.09     11.87 o 
   4  -3   8      165.13      192.29     15.02 o 
   5  -3   8        0.09        2.14      2.58 o 
   6  -3   8      727.87      715.04     30.05 o 
   7  -3   8        1.33        8.71      7.65 o 
   8  -3   8      165.75      161.41      9.22 o 
  -7  -2   8      100.04      103.19      9.64 o 
  -6  -2   8       73.50       74.84      7.94 o 
  -5  -2   8        0.24       -1.33      1.73 o 
  -4  -2   8      266.25      218.48     10.07 o 
  -3  -2   8      657.00      712.03     26.85 o 
  -2  -2   8        0.53        5.35      1.36 o 
  -1  -2   8      399.21      396.50     12.64 o 
   0  -2   8      448.14      487.64     15.91 o 
   1  -2   8     2098.05     2001.67     75.53 o 
   2  -2   8      393.76      439.50     17.23 o 
   3  -2   8      159.81      179.65     10.01 o 
   4  -2   8      223.77      243.78     10.80 o 
   5  -2   8      129.74      138.97     11.62 o 
   6  -2   8       45.10       47.36      4.60 o 
   7  -2   8        0.79        4.33      3.79 o 
  -8  -1   8       98.64       79.94      9.07 o 
  -7  -1   8        0.57       -0.28      3.21 o 
  -6  -1   8        3.17        5.95      3.21 o 
  -5  -1   8     2198.12     2116.43     64.98 o 
  -4  -1   8      521.45      531.05     17.12 o 
  -3  -1   8       17.03       26.86      2.32 o 
  -2  -1   8      198.01      240.96     13.04 o 
  -1  -1   8        5.00       12.96      1.31 o 
   0  -1   8     2964.15     2770.21    142.88 o 
   1  -1   8        5.40        5.31      0.98 o 
   2  -1   8     1372.60     1422.97     54.08 o 
   3  -1   8      456.43      416.20     16.61 o 
   4  -1   8      299.72      322.01     13.61 o 
   5  -1   8        2.40        2.19      2.72 o 
   6  -1   8      637.18      581.95     24.01 o 
   7  -1   8      336.59      284.42     13.61 o 
  -8   0   8      263.28      284.74     13.39 o 
  -7   0   8      220.73      227.33     10.80 o 
  -6   0   8     1336.29     1334.31     51.46 o 
  -5   0   8      831.56      787.01     24.96 o 
  -4   0   8       64.07       73.78      3.27 o 
  -3   0   8     3083.37     2799.96    105.59 o 
  -2   0   8      113.23      130.85      4.97 o 
  -1   0   8     1004.54      955.56     29.45 o 
   0   0   8     7550.22     8159.33    246.77 o 
   1   0   8      151.04      188.18      6.32 o 
   2   0   8       38.91       78.81      4.01 o 
   3   0   8      561.57      538.51     34.30 o 
   4   0   8       49.37       50.22      3.61 o 
   5   0   8      414.50      390.99     16.61 o 
   6   0   8      102.23      104.29      6.61 o 
   7   0   8       20.00       39.57      7.09 o 
  -8   1   8        0.88        1.42      3.69 o 
  -7   1   8       60.92       61.77      5.00 o 
  -6   1   8      234.33      233.51     10.62 o 
  -5   1   8      223.88      244.73      8.62 o 
  -4   1   8     1329.36     1401.73     43.29 o 
  -3   1   8        0.70       -0.67      1.06 o 
  -2   1   8        3.36        2.49      1.13 o 
  -1   1   8        5.74        2.55      1.20 o 
   0   1   8      130.84      171.85      7.65 o 
   1   1   8      859.15      973.39     29.99 o 
   2   1   8       24.05       34.95      2.58 o 
   3   1   8       17.73       16.62      2.41 o 
   4   1   8       81.85       96.95      7.94 o 
   5   1   8        2.25       -0.92      2.83 o 
   6   1   8      408.06      372.77     16.42 o 
   7   1   8       12.96       20.56      5.39 o 
  -8   2   8      126.17      158.25      8.79 o 
  -7   2   8        6.03        7.65      3.61 o 
  -6   2   8      343.00      375.40     17.01 o 
  -5   2   8      127.01      129.48      5.34 o 
  -4   2   8       15.02       11.91      2.18 o 
  -3   2   8      301.72      292.21      9.71 o 
  -2   2   8      354.33      406.77     13.17 o 
  -1   2   8      972.55      964.67     45.07 o 
   0   2   8      237.60      333.59     13.23 o 
   1   2   8     2583.39     2533.33     77.11 o 
   2   2   8     1434.93     1515.43     46.68 o 
   3   2   8      383.79      425.31     25.80 o 
   4   2   8        1.54       10.21      3.97 o 
   5   2   8      292.49      302.75     18.14 o 
   6   2   8       76.04       71.03     13.61 o 
  -8   3   8       60.25       80.51      6.20 o 
  -7   3   8       64.35       82.23      5.61 o 
  -6   3   8      358.95      413.14     25.51 o 
  -5   3   8       10.15       14.38      2.81 o 
  -4   3   8     1570.87     1540.55     47.45 o 
  -3   3   8      665.19      682.48     26.45 o 
  -2   3   8       38.53       41.61      6.80 o 
  -1   3   8      767.12      937.38     35.27 o 
   0   3   8     1629.70     1755.91     65.14 o 
   1   3   8        8.25       20.57      1.54 o 
   2   3   8     1754.32     1684.28     41.70 o 
   3   3   8       30.93       31.24      2.33 o 
   4   3   8      176.63      170.09     11.91 o 
   5   3   8       16.37       15.70      3.54 o 
   6   3   8       42.92       45.41      4.60 o 
  -8   4   8        1.03        2.86      8.22 o 
  -7   4   8       13.00       22.99      4.01 o 
  -6   4   8        4.76        7.37      2.81 o 
  -5   4   8       13.53       39.69      5.67 o 
  -4   4   8       18.88       12.40      2.58 o 
  -3   4   8       56.87       46.40      3.79 o 
  -2   4   8      586.17      598.23     49.04 o 
  -1   4   8      237.04      200.88     20.69 o 
   0   4   8     1812.90     1934.59     53.48 o 
   1   4   8      258.79      303.90      9.43 o 
   2   4   8      292.96      338.21     10.26 o 
   3   4   8      153.63      133.30      5.85 o 
   5   4   8      270.54      234.16     15.31 o 
  -8   5   8       64.01       70.30      8.50 o 
  -7   5   8      228.98      225.65     15.31 o 
  -6   5   8        0.02        1.70      3.97 o 
  -5   5   8      240.71      258.29     11.42 o 
  -4   5   8      352.23      357.51     14.83 o 
  -3   5   8        6.70       11.30      2.58 o 
  -2   5   8      244.59      238.96     10.40 o 
  -1   5   8     1118.30     1216.05     34.21 o 
   0   5   8      362.27      329.50     10.26 o 
   1   5   8      123.61      109.40      4.42 o 
   2   5   8       22.26       37.57      3.11 o 
   3   5   8        1.45       -3.87      2.58 o 
   5   5   8       32.37       31.75      5.67 o 
  -7   6   8        0.01       15.88      6.24 o 
  -6   6   8      313.14      344.72     20.98 o 
  -5   6   8       10.32       19.76      3.61 o 
  -4   6   8      741.56      700.58     37.99 o 
  -3   6   8      102.94      100.88      5.80 o 
  -2   6   8       14.72       16.98      2.49 o 
  -1   6   8      874.03      861.81     24.69 o 
   0   6   8      365.67      339.94     10.60 o 
   1   6   8     1763.92     1772.38     54.53 o 
   2   6   8       16.06        7.18      5.30 o 
   3   6   8      216.53      200.88      8.85 o 
  -7   7   8       85.66       86.18      9.07 o 
  -6   7   8       20.67       15.88      5.10 o 
  -5   7   8       21.33       31.17      4.20 o 
  -4   7   8     1079.05      969.06     43.09 o 
  -3   7   8       71.32       63.64      6.80 o 
  -2   7   8      101.01       84.57      7.91 o 
  -1   7   8      530.32      568.71     25.00 o 
   0   7   8      723.58      718.35     31.67 o 
   1   7   8       22.44       24.41      3.04 o 
   2   7   8      117.39      101.11      4.75 o 
   3   7   8      306.39      320.61     12.53 o 
  -6   8   8      209.57      223.39     15.31 o 
  -5   8   8      405.60      425.58     18.04 o 
  -4   8   8       19.23       23.67      4.20 o 
  -3   8   8       18.00       26.81      5.38 o 
  -2   8   8        8.34        9.90      2.72 o 
  -1   8   8       92.84       99.89      4.97 o 
   0   8   8        0.14       -2.64      3.39 o 
   1   8   8      194.10      200.65      8.85 o 
   2   8   8       69.17       72.31     10.77 o 
  -5   9   8      927.07      916.56     48.19 o 
  -4   9   8       63.27       68.16      5.97 o 
  -3   9   8      237.35      219.95      8.26 o 
  -2   9   8      212.53      182.24      7.81 o 
  -1   9   8        1.31       -0.57      6.80 o 
   0   9   8      363.59      354.91     14.30 o 
  -1 -10   9        0.99       -2.04      3.95 o 
   0 -10   9        4.52        7.99      4.20 o 
   1 -10   9      405.99      478.60     20.64 o 
   2 -10   9      114.96      107.50      7.09 o 
   3 -10   9       21.58       30.34      4.81 o 
   4 -10   9       41.38       45.36      6.80 o 
  -3  -9   9        2.98       -0.51      4.20 o 
  -2  -9   9        0.21       30.38      7.09 o 
  -1  -9   9       48.73       54.34      5.00 o 
   0  -9   9       93.55       96.39      6.41 o 
   1  -9   9      412.65      373.30     16.63 o 
   2  -9   9       78.51       91.85      6.01 o 
   3  -9   9        4.45        7.94      3.61 o 
   4  -9   9       40.14       41.96      6.24 o 
   5  -9   9      196.15      192.20     14.74 o 
   6  -9   9      171.24      147.98     12.47 o 
  -4  -8   9      135.11      139.76      8.42 o 
  -3  -8   9        5.25        4.82      4.01 o 
  -2  -8   9        0.43       -0.46      3.13 o 
  -1  -8   9        3.95       28.31      4.25 o 
   0  -8   9        0.16        1.85      2.99 o 
   1  -8   9     1689.19     1636.35     95.25 o 
   2  -8   9       43.88       43.33      4.20 o 
   3  -8   9       15.44       18.26      3.54 o 
   4  -8   9      290.61      269.31     18.14 o 
   5  -8   9      216.04      194.47     14.17 o 
   6  -8   9      100.90      109.89      7.94 o 
  -5  -7   9      160.28      168.03     13.32 o 
  -4  -7   9      135.30      131.11      7.81 o 
  -3  -7   9      293.37      298.80     13.63 o 
  -2  -7   9      267.85      273.21     12.62 o 
  -1  -7   9      467.46      494.93     21.83 o 
   0  -7   9     1432.11     1412.76     54.91 o 
   1  -7   9       20.35       23.98      5.95 o 
   2  -7   9      157.58      159.09      9.92 o 
   3  -7   9     1119.85     1036.24     40.47 o 
   4  -7   9      340.15      322.08     14.19 o 
   5  -7   9      201.05      205.11     10.21 o 
   6  -7   9       52.54       45.93      4.81 o 
   7  -7   9       49.63       52.94      5.40 o 
  -5  -6   9      153.39      172.85     19.28 o 
  -4  -6   9        1.14       -3.40      3.13 o 
  -3  -6   9     1003.10     1017.12     62.37 o 
  -2  -6   9     1057.59     1046.26     51.88 o 
  -1  -6   9      162.87      156.38      7.81 o 
   0  -6   9        7.43        8.50      2.58 o 
   1  -6   9      157.93      164.60     13.89 o 
   2  -6   9     1815.20     1700.78     52.44 o 
   3  -6   9      283.25      305.99     10.56 o 
   4  -6   9        2.34        2.92      2.58 o 
   5  -6   9       38.79       43.35      4.49 o 
   6  -6   9       95.62       99.04      6.38 o 
   7  -6   9      205.98      223.79     11.42 o 
  -6  -5   9        8.53       24.95      6.24 o 
  -5  -5   9       70.39       69.01     10.21 o 
  -4  -5   9      360.57      360.14     24.95 o 
  -3  -5   9       70.35       77.85      5.00 o 
  -2  -5   9     1553.60     1298.26     80.79 o 
  -1  -5   9      111.83      113.11      6.01 o 
   1  -5   9     1148.78     1221.37     37.72 o 
   2  -5   9      451.54      502.72     16.23 o 
   3  -5   9     1112.11     1150.36     35.76 o 
   4  -5   9       28.80       38.30      3.79 o 
   5  -5   9      145.42      168.82      8.56 o 
   6  -5   9        5.27        8.14      3.40 o 
   7  -5   9        0.06       30.92      5.00 o 
  -6  -4   9      110.15      102.62      9.07 o 
  -5  -4   9      228.08      202.97      9.82 o 
  -4  -4   9       11.43       19.36      3.39 o 
  -3  -4   9     1104.64     1152.61     44.69 o 
  -2  -4   9       59.46       67.05      4.25 o 
  -1  -4   9       56.92       91.01      4.81 o 
   0  -4   9      659.59      645.78     47.34 o 
   1  -4   9     1094.50     1289.46     39.68 o 
   2  -4   9      129.24      119.16      4.68 o 
   3  -4   9      989.03     1031.96     32.06 o 
   4  -4   9      114.35      120.83      6.20 o 
   5  -4   9     1455.46     1571.51     74.56 o 
   6  -4   9       11.83       52.95      4.60 o 
   7  -4   9        9.31       17.42      4.82 o 
  -7  -3   9        4.89       34.59      7.37 o 
  -6  -3   9      982.56     1047.76     59.53 o 
  -5  -3   9      405.91      375.30     16.02 o 
  -4  -3   9      726.49      621.44     41.67 o 
  -3  -3   9      494.53      519.55     20.84 o 
  -2  -3   9      921.81     1034.76     31.93 o 
  -1  -3   9     1137.05     1082.69     41.48 o 
   0  -3   9     1611.12     1754.35    133.80 o 
   1  -3   9        3.45        9.43      2.55 o 
   2  -3   9     2117.46     2336.33     71.20 o 
   3  -3   9     1556.66     1492.65     46.01 o 
   4  -3   9      430.63      463.49     29.20 o 
   5  -3   9      824.42      833.09     35.44 o 
   6  -3   9       10.20       28.30     10.21 o 
   7  -3   9      516.11      472.94     20.22 o 
  -7  -2   9      143.30      157.05     12.47 o 
  -6  -2   9        5.33        5.10      4.54 o 
  -5  -2   9      100.55      106.62      4.68 o 
  -4  -2   9       49.08       48.11      2.82 o 
  -3  -2   9      140.05      152.27      5.65 o 
  -2  -2   9     3048.18     3176.42    118.54 o 
  -1  -2   9       93.33      107.01      3.90 o 
   0  -2   9        0.03        3.08      0.83 o 
   2  -2   9        0.67        9.81      1.77 o 
   3  -2   9      993.57     1048.07     41.23 o 
   4  -2   9        2.23        6.44      2.18 o 
   5  -2   9      225.82      219.68     10.40 o 
   6  -2   9       38.78       48.38      4.60 o 
   7  -2   9       24.92       33.47      5.67 o 
  -8  -1   9      261.26      272.71     19.28 o 
  -7  -1   9        0.93        3.40      5.10 o 
  -6  -1   9      665.37      623.28     25.04 o 
  -5  -1   9       62.13       49.07      3.04 o 
  -4  -1   9      190.05      196.27      6.98 o 
  -3  -1   9      526.65      591.76     18.75 o 
  -2  -1   9      185.25      194.77      8.09 o 
  -1  -1   9      846.71      825.03     25.52 o 
   0  -1   9      175.49      247.22      9.82 o 
   1  -1   9       87.50       71.50      2.95 o 
   2  -1   9     1037.64     1027.09     39.26 o 
   3  -1   9      144.90      137.15      6.38 o 
   4  -1   9        8.67       10.69      3.40 o 
   5  -1   9     1206.65     1062.14     41.46 o 
   6  -1   9       68.35       82.40      5.61 o 
   7  -1   9      550.23      572.43     24.23 o 
  -8   0   9       27.86       57.48      5.40 o 
  -7   0   9      322.63      357.67     16.44 o 
  -6   0   9      372.36      375.66     21.26 o 
  -5   0   9      385.25      384.06     16.09 o 
  -4   0   9        1.22        2.59      1.40 o 
  -3   0   9      128.73      110.24      7.65 o 
  -2   0   9      242.39      276.08     11.02 o 
  -1   0   9       11.45       32.04      3.28 o 
   0   0   9        0.13        0.81      0.83 o 
   1   0   9      276.55      259.04      9.77 o 
   2   0   9     2542.82     2431.24     91.58 o 
   3   0   9      800.81      893.14     34.45 o 
   4   0   9     1300.64     1119.76     62.37 o 
   5   0   9      173.17      157.34      8.21 o 
   6   0   9      821.59      776.94     31.24 o 
   7   0   9      125.41      111.67      7.22 o 
  -8   1   9        9.29       15.76      7.65 o 
  -7   1   9       40.39       42.19      4.20 o 
  -6   1   9      192.55      206.09     12.47 o 
  -5   1   9     1172.12     1265.25     39.26 o 
  -4   1   9      733.30      687.83     26.84 o 
  -3   1   9      124.95      137.89      5.01 o 
  -2   1   9       12.37       19.28      2.83 o 
  -1   1   9       20.87       15.86      1.77 o 
   0   1   9       25.41       42.28      2.58 o 
   1   1   9     1636.17     1747.24     53.33 o 
   2   1   9      230.35      194.79      8.42 o 
   3   1   9      319.38      309.56     12.81 o 
   4   1   9       37.98       47.63      5.67 o 
   5   1   9        0.05       -1.13      2.72 o 
   6   1   9      102.74      106.90      6.61 o 
   7   1   9       60.81       63.67      5.97 o 
  -8   2   9      115.41      138.71      8.22 o 
  -7   2   9       32.88       46.79      4.41 o 
  -6   2   9        2.61       18.14      4.54 o 
  -5   2   9     1126.41     1082.97     33.81 o 
  -4   2   9      551.57      522.92     16.80 o 
  -3   2   9       45.98       49.49      3.38 o 
  -2   2   9        0.50        3.76      1.15 o 
  -1   2   9     1120.43     1309.69     48.91 o 
   0   2   9       36.91       35.64      2.58 o 
   1   2   9      423.42      391.64     22.40 o 
   2   2   9        1.69        9.86      1.64 o 
   3   2   9       50.48       52.09      7.37 o 
   4   2   9     1611.99     1662.92     91.85 o 
   5   2   9       23.64       28.56      4.08 o 
   6   2   9        4.01       12.86      3.67 o 
  -8   3   9       97.80      116.76      7.41 o 
  -7   3   9       46.37       52.44      5.39 o 
  -6   3   9        4.61        0.96      2.58 o 
  -5   3   9       19.44       24.06      2.49 o 
  -4   3   9     1274.43     1318.30     50.30 o 
  -3   3   9     1854.05     1632.27     60.93 o 
  -2   3   9       44.69       35.28      2.99 o 
  -1   3   9      230.77      203.47      9.01 o 
   0   3   9      728.04      734.81     28.05 o 
   1   3   9     1666.14     1674.49     58.34 o 
   3   3   9     1141.37     1045.43     40.49 o 
   4   3   9        6.62        9.07      4.54 o 
   5   3   9      172.20      180.86     12.47 o 
   6   3   9       54.55       52.73      6.80 o 
  -8   4   9       51.28       55.56      7.37 o 
  -7   4   9      445.75      485.32     28.35 o 
  -6   4   9       85.71      106.02      9.07 o 
  -5   4   9     2280.13     2210.78     82.18 o 
  -4   4   9      151.38      160.74      7.62 o 
  -3   4   9       65.55       87.54      5.00 o 
  -2   4   9     1395.87     1343.11     67.47 o 
  -1   4   9      459.23      440.20     17.44 o 
   0   4   9     1443.94     1320.93     49.71 o 
   1   4   9       55.88       86.52      3.82 o 
   2   4   9      409.01      394.48     12.02 o 
   3   4   9       76.78       86.54      4.49 o 
  -8   5   9      294.23      309.00     19.84 o 
  -7   5   9       78.04       89.58      9.07 o 
  -6   5   9       19.79       20.98      5.67 o 
  -5   5   9       25.75       21.04      3.61 o 
  -4   5   9      116.49      124.24      6.61 o 
  -3   5   9     1091.47     1095.92     58.11 o 
  -2   5   9     1236.82     1237.91     52.73 o 
  -1   5   9       49.41       48.93      3.79 o 
   0   5   9       56.76       39.18      2.58 o 
   1   5   9        5.84        4.62      2.06 o 
   2   5   9       92.32       72.46      3.67 o 
   3   5   9      123.53      112.83      5.72 o 
  -7   6   9      625.05      665.05     37.99 o 
  -6   6   9      210.72      199.01     13.61 o 
  -5   6   9       19.01       26.04      3.79 o 
  -4   6   9       88.41       89.62      5.80 o 
  -3   6   9      175.91      158.60     10.49 o 
  -2   6   9      517.99      468.68     40.25 o 
  -1   6   9       18.14       16.11      2.39 o 
   0   6   9      184.90      171.97     11.00 o 
   1   6   9      251.02      287.75     14.90 o 
   2   6   9        0.26        8.61      2.58 o 
   3   6   9        0.22       -0.11      2.99 o 
  -7   7   9        0.27        3.40      5.10 o 
  -6   7   9      281.98      306.16     19.28 o 
  -5   7   9      143.79      157.95      8.21 o 
  -4   7   9       38.96       49.00      4.76 o 
  -3   7   9      183.22      164.05      8.50 o 
  -2   7   9      273.09      246.03     16.83 o 
  -1   7   9      563.17      527.15     22.29 o 
   0   7   9      231.37      238.55      8.26 o 
   1   7   9       57.33       49.71      3.57 o 
   2   7   9       84.94       86.45      4.58 o 
   3   7   9      170.12      179.23      8.45 o 
  -6   8   9      127.53      124.17     10.77 o 
  -5   8   9       47.81       58.46      5.57 o 
  -4   8   9       19.93       27.74      5.10 o 
  -3   8   9      205.91      185.14      9.41 o 
  -2   8   9       95.75      104.95      5.04 o 
  -1   8   9      190.25      174.80      6.76 o 
   0   8   9       10.69       18.91      3.65 o 
   1   8   9        1.77        3.85      3.79 o 
  -4   9   9       84.52       76.84      6.20 o 
  -3   9   9       88.83       84.49      6.38 o 
  -2   9   9       40.56       58.91      4.66 o 
  -1   9   9        0.81        4.12      3.79 o 
  -1 -10  10       44.77       61.52      5.97 o 
   0 -10  10      543.66      542.13     23.24 o 
   1 -10  10        4.72       13.43      4.60 o 
   2 -10  10       12.99       15.31      4.41 o 
   3 -10  10       21.05       28.80      4.76 o 
   4 -10  10       98.12      113.96     10.77 o 
  -2  -9  10      371.77      390.48     17.44 o 
  -1  -9  10      302.02      320.78     14.83 o 
   0  -9  10      105.04       97.80      6.41 o 
   1  -9  10       23.23       28.55      4.41 o 
   2  -9  10       68.95       68.27      7.37 o 
   3  -9  10      130.01      125.82      7.41 o 
   4  -9  10      574.52      616.29     37.42 o 
   5  -9  10       11.41        7.37      5.67 o 
  -4  -8  10       29.22       34.63      5.40 o 
  -3  -8  10       10.19       17.47      4.36 o 
  -2  -8  10      112.73      112.47      7.01 o 
  -1  -8  10      207.73      193.26     18.71 o 
   0  -8  10       55.27       66.89     10.49 o 
   1  -8  10       18.30       24.96      5.95 o 
   2  -8  10        1.85        1.78      2.99 o 
   3  -8  10        1.69       -5.10      3.97 o 
   4  -8  10      206.60      203.54     14.74 o 
   5  -8  10       20.76       20.98      6.24 o 
   6  -8  10      371.96      312.97     21.54 o 
  -5  -7  10       25.59       30.14      5.17 o 
  -4  -7  10      245.13      238.19     11.63 o 
  -3  -7  10        9.82       12.53      3.79 o 
  -2  -7  10      285.74      293.45     13.23 o 
  -1  -7  10     1441.11     1431.96    121.90 o 
   0  -7  10       10.55        9.60      2.99 o 
   1  -7  10     1286.74     1249.18     48.68 o 
   2  -7  10      488.03      490.18     20.24 o 
   3  -7  10      502.00      505.37     21.02 o 
   5  -7  10       15.51       25.59      4.08 o 
   6  -7  10       52.68       59.25      5.21 o 
   7  -7  10       35.86       34.78      5.57 o 
  -5  -6  10      284.15      258.85     12.43 o 
  -4  -6  10       90.88       91.97      7.94 o 
  -3  -6  10      318.07      358.61     15.83 o 
  -2  -6  10      999.95     1016.26     39.88 o 
  -1  -6  10        0.72       21.73      3.97 o 
   0  -6  10       38.64       56.13      4.01 o 
   1  -6  10      472.98      455.23     18.64 o 
   2  -6  10       30.56       39.86      4.25 o 
   3  -6  10       67.41       71.73      9.56 o 
   4  -6  10      962.31      909.48     35.62 o 
   5  -6  10      210.93      192.74     12.76 o 
   6  -6  10       29.94       38.03      4.76 o 
   7  -6  10       51.48       50.52      5.21 o 
  -6  -5  10       56.33       49.33      7.37 o 
  -5  -5  10      386.98      334.23     15.03 o 
  -4  -5  10       49.93       61.91     11.91 o 
  -2  -5  10      301.83      303.14     28.35 o 
  -1  -5  10     1721.11     1817.73     69.54 o 
   0  -5  10      208.18      235.19     15.31 o 
   1  -5  10       24.96       29.40      2.06 o 
   2  -5  10      204.30      197.83      7.74 o 
   3  -5  10        6.84       11.91      2.41 o 
   4  -5  10     1198.18     1220.80     58.40 o 
   5  -5  10       35.76       34.25      6.52 o 
   6  -5  10       29.24       41.11      4.76 o 
   7  -5  10        3.19       13.65      6.80 o 
  -6  -4  10        0.33        0.00      4.54 o 
  -5  -4  10        0.94       -4.21      2.81 o 
  -4  -4  10      293.45      261.02     11.82 o 
  -3  -4  10        5.06        3.69      2.41 o 
  -2  -4  10     1097.92     1199.91     52.44 o 
  -1  -4  10     1117.59     1111.56     42.81 o 
   0  -4  10       20.54       29.41      1.70 o 
   1  -4  10      632.21      743.61     23.32 o 
   2  -4  10      874.14      967.48     30.09 o 
   3  -4  10      284.66      278.96      9.58 o 
   4  -4  10      624.63      580.38     23.21 o 
   5  -4  10      526.33      530.62     21.82 o 
   6  -4  10      126.98      109.81      6.61 o 
   7  -4  10        9.84        8.87      4.82 o 
  -7  -3  10      494.41      498.93     31.18 o 
  -6  -3  10      131.27      129.84     10.77 o 
  -5  -3  10      139.69      132.10      9.64 o 
  -4  -3  10        0.05        0.26      2.18 o 
  -3  -3  10      268.98      264.05     11.42 o 
  -2  -3  10     1042.26     1033.67     32.05 o 
  -1  -3  10     4440.99     4726.40    142.96 o 
   0  -3  10      638.34      717.92     43.37 o 
   1  -3  10      841.54      950.00     36.67 o 
   2  -3  10      260.41      256.87      8.71 o 
   3  -3  10     1069.18     1073.44     33.47 o 
   4  -3  10      847.74      909.75     35.44 o 
   5  -3  10       16.92       45.36      5.67 o 
   6  -3  10     1323.32     1314.53     51.27 o 
   7  -3  10      339.13      335.76     15.62 o 
  -7  -2  10      228.84      217.15     15.31 o 
  -6  -2  10      166.03      151.95     11.34 o 
  -5  -2  10      126.63      130.81      8.79 o 
  -4  -2  10       26.53       27.06      2.33 o 
  -3  -2  10      415.87      443.28     21.89 o 
  -2  -2  10     6368.81     6194.27    187.67 o 
  -1  -2  10     1015.97     1027.69     31.72 o 
   0  -2  10      456.80      583.02     18.31 o 
   1  -2  10     4197.58     4783.53    179.73 o 
   2  -2  10        5.36       13.99      2.27 o 
   3  -2  10       52.19       74.24      8.22 o 
   4  -2  10      817.32      788.05     31.05 o 
   5  -2  10     1235.24     1205.16     53.01 o 
   6  -2  10       87.48       90.25      6.20 o 
   7  -2  10       96.40       86.13      6.20 o 
  -8  -1  10       19.08       41.39      8.50 o 
  -7  -1  10       14.83       14.74      6.24 o 
  -6  -1  10      114.52      121.72      6.78 o 
  -5  -1  10      226.95      218.19      7.96 o 
  -4  -1  10       53.70       65.36      3.27 o 
  -3  -1  10      133.94      124.02      4.79 o 
  -2  -1  10      171.53      225.27      7.62 o 
  -1  -1  10      737.65      829.55     31.26 o 
   0  -1  10      206.12      178.09      9.64 o 
   1  -1  10     1283.45     1422.55     43.73 o 
   2  -1  10      746.84      925.54     35.46 o 
   3  -1  10     1117.37     1147.58     79.38 o 
   4  -1  10       95.25       98.66      5.61 o 
   5  -1  10      523.00      510.91     21.02 o 
   6  -1  10        7.07       16.12      3.79 o 
   7  -1  10        3.80       22.44      4.76 o 
  -8   0  10       99.33      115.59      7.18 o 
  -7   0  10      192.49      212.31     10.40 o 
  -6   0  10      646.71      655.88     37.99 o 
  -5   0  10      279.59      271.37      9.48 o 
  -4   0  10     1353.62     1394.78     43.08 o 
  -3   0  10      125.95      141.71      6.14 o 
  -2   0  10        6.99        0.88      1.06 o 
  -1   0  10       15.65       15.46      2.17 o 
   0   0  10     3007.85     3311.31    100.55 o 
   1   0  10       80.71      117.77      6.64 o 
   2   0  10        7.10       10.43      1.98 o 
   3   0  10     2286.34     2521.04     95.38 o 
   5   0  10     1053.41      913.04     39.69 o 
   6   0  10        0.11       17.92      5.67 o 
   7   0  10       58.55       55.72      6.20 o 
  -8   1  10      330.01      374.39     16.82 o 
  -7   1  10       32.19       47.51      4.60 o 
  -6   1  10      106.37      116.33      6.41 o 
  -5   1  10     3453.92     3524.08    132.18 o 
  -4   1  10        0.16       -1.70      2.14 o 
  -3   1  10      570.57      537.35     19.54 o 
  -2   1  10     2672.92     2717.49     94.88 o 
  -1   1  10     1113.10     1183.72     54.43 o 
   0   1  10      116.87      106.78      7.09 o 
   1   1  10     2312.91     2415.80     73.62 o 
   2   1  10     1283.58     1210.09     37.52 o 
   3   1  10      364.92      384.61     29.48 o 
   4   1  10      685.02      578.87     33.45 o 
   5   1  10      108.20      107.10      6.20 o 
   6   1  10       86.29       85.52      6.52 o 
  -8   2  10      338.47      341.16     15.62 o 
  -7   2  10       10.81       20.58      5.39 o 
  -6   2  10     1015.72     1010.48     39.26 o 
  -5   2  10       97.18       97.42      4.58 o 
  -4   2  10      247.86      236.61      8.18 o 
  -3   2  10       11.06       24.16      1.91 o 
  -2   2  10       34.05       42.28      2.99 o 
  -1   2  10     1452.87     1508.46     56.32 o 
   0   2  10      599.00      544.38     21.04 o 
   1   2  10       45.92       55.21      2.99 o 
   2   2  10        4.00        7.24      3.04 o 
   3   2  10      132.85      138.30      8.50 o 
   5   2  10      399.86      378.31     16.42 o 
   6   2  10      196.60      170.49     12.47 o 
  -8   3  10       25.33       52.73      7.94 o 
  -7   3  10       39.74       48.19      6.24 o 
  -6   3  10      472.36      525.01     30.05 o 
  -5   3  10       47.87       59.55      4.41 o 
  -4   3  10     1003.06      986.81     37.48 o 
  -3   3  10      875.39      895.55     80.51 o 
  -2   3  10      479.51      502.57     19.84 o 
  -1   3  10      185.68      162.85     10.77 o 
   0   3  10       13.28       17.01      2.58 o 
   1   3  10        1.48        3.71      2.18 o 
   2   3  10     1293.83     1221.07     55.00 o 
   3   3  10       53.48       77.11      6.80 o 
  -8   4  10      261.10      309.56     19.84 o 
  -7   4  10       13.95       15.88      5.67 o 
  -6   4  10      794.11      807.36     44.79 o 
  -5   4  10     1427.86     1366.12     51.52 o 
  -4   4  10       62.97       53.01      4.01 o 
  -3   4  10      541.53      498.41     22.40 o 
  -2   4  10       88.93       93.42      5.40 o 
  -1   4  10      266.74      256.56     11.02 o 
   0   4  10       57.11       70.18      4.36 o 
   1   4  10      211.88      229.13     10.22 o 
   2   4  10        3.87        2.66      2.58 o 
   3   4  10      603.05      521.61     30.05 o 
  -7   5  10      381.85      391.77     24.38 o 
  -6   5  10       19.37       26.08      5.67 o 
  -5   5  10        0.44        2.83      2.72 o 
  -4   5  10     1005.72      985.19     37.88 o 
  -3   5  10        1.68        0.28      2.41 o 
  -2   5  10       18.11       16.28      2.99 o 
  -1   5  10      358.10      366.90     30.33 o 
   0   5  10       78.18       67.27      4.60 o 
   1   5  10      112.95      118.47      4.92 o 
   2   5  10       40.66       50.21      3.24 o 
   3   5  10      230.13      203.81      8.58 o 
  -7   6  10       41.08       40.25      7.37 o 
  -6   6  10       75.76       76.54      7.94 o 
  -5   6  10      142.35      126.55      7.01 o 
  -4   6  10       52.12       50.72      4.36 o 
  -3   6  10      142.42      140.64      7.41 o 
  -2   6  10        1.04       -0.74      2.58 o 
  -1   6  10       16.69       18.49      3.40 o 
   0   6  10       96.61       94.54      4.91 o 
   1   6  10       54.68       36.19      3.24 o 
   2   6  10       62.58       52.73      3.70 o 
   3   6  10       49.64       52.78      4.76 o 
  -6   7  10       59.09       76.54      8.50 o 
  -5   7  10        7.77       18.71      3.95 o 
  -4   7  10        4.96        0.17      3.39 o 
  -3   7  10       70.03       62.37      5.00 o 
  -2   7  10        1.78        2.45      3.13 o 
  -1   7  10      243.39      230.77      8.17 o 
   0   7  10        5.80        9.73      2.58 o 
   1   7  10       38.54       44.09      3.78 o 
   2   7  10      272.37      301.35     10.09 o 
  -5   8  10       20.44       29.66      5.10 o 
  -4   8  10        3.02       -0.27      3.79 o 
  -3   8  10       29.07       26.16      5.10 o 
  -2   8  10      587.73      579.40     23.64 o 
  -1   8  10       10.14       11.67      3.28 o 
   0   8  10       83.54       93.54      4.82 o 
   1   8  10      366.84      363.67     12.89 o 
  -3   9  10       26.99       32.58      5.00 o 
  -2   9  10       32.15       43.11      5.31 o 
  -1 -10  11       31.71       32.75      5.40 o 
   0 -10  11        0.10        4.51      4.20 o 
   1 -10  11      225.06      231.03     11.82 o 
   2 -10  11       79.83       76.91      6.01 o 
   3 -10  11       18.44       23.81      6.80 o 
   4 -10  11       12.94       20.98      6.80 o 
  -2  -9  11      260.42      229.34     11.63 o 
  -1  -9  11        3.70        4.03      3.79 o 
   0  -9  11       92.49      105.91      6.82 o 
   1  -9  11      123.67      121.36      7.62 o 
   2  -9  11      262.73      278.58     13.32 o 
   3  -9  11      209.85      212.16     10.62 o 
   4  -9  11      464.91      462.65     29.48 o 
   5  -9  11        0.02       18.14      6.24 o 
  -4  -8  11       28.72       36.16      5.40 o 
  -3  -8  11      181.32      192.01     10.02 o 
  -2  -8  11       92.71      107.27      8.50 o 
  -1  -8  11        6.04        6.47      3.97 o 
   0  -8  11       10.97       11.62      3.61 o 
   1  -8  11      100.40      100.25      6.20 o 
   2  -8  11      129.70      119.24      9.07 o 
   3  -8  11      820.21      756.17     30.44 o 
   4  -8  11       39.01       40.25      7.37 o 
   5  -8  11        5.38       -3.97      5.10 o 
   6  -8  11       14.62       33.45      7.94 o 
  -4  -7  11       68.08       69.46      5.80 o 
  -3  -7  11      239.43      228.33     11.23 o 
  -2  -7  11        2.00       21.24      6.52 o 
  -1  -7  11      308.06      352.29     17.58 o 
   0  -7  11      180.43      163.86      8.42 o 
   1  -7  11      800.42      775.32     31.05 o 
   2  -7  11      753.14      754.17     58.11 o 
   3  -7  11       43.38       53.37      8.50 o 
   4  -7  11       62.01       73.71      7.94 o 
   5  -7  11      140.87      146.05      7.99 o 
   6  -7  11      420.91      428.94     18.79 o 
  -5  -6  11        1.26       -1.76      3.54 o 
  -4  -6  11       18.55       25.47      4.20 o 
  -3  -6  11      310.54      288.26     13.02 o 
  -2  -6  11       63.06       90.24      5.61 o 
  -1  -6  11      313.97      305.00     13.43 o 
   0  -6  11      130.62      116.06      6.41 o 
   1  -6  11     2544.50     2418.09     92.17 o 
   2  -6  11      983.14      924.60     48.48 o 
   3  -6  11      537.46      528.44     17.21 o 
   4  -6  11       90.08      101.33      7.65 o 
   5  -6  11       95.02       89.01      5.80 o 
   6  -6  11      156.60      154.56     11.91 o 
   7  -6  11       74.76       90.74      6.78 o 
  -6  -5  11        0.16       -2.27      5.10 o 
  -5  -5  11      322.25      331.17     14.82 o 
  -4  -5  11      559.91      494.08     20.64 o 
  -3  -5  11      245.88      252.29     11.63 o 
  -2  -5  11     1710.39     1799.27     98.09 o 
  -1  -5  11        0.03        1.55      2.18 o 
   0  -5  11      231.06      221.59     10.02 o 
   1  -5  11      370.18      366.24     12.08 o 
   2  -5  11     1794.97     1844.23     63.24 o 
   3  -5  11      845.73      844.68     26.81 o 
   4  -5  11      503.41      482.00     20.00 o 
   5  -5  11      153.70      140.50      7.59 o 
   6  -5  11       18.49       21.99      4.20 o 
   7  -5  11      339.23      378.29     17.18 o 
  -6  -4  11      279.20      277.81     18.71 o 
  -5  -4  11      493.26      447.75     26.08 o 
  -4  -4  11      419.09      386.70     27.21 o 
  -3  -4  11     1423.90     1340.31     51.70 o 
  -2  -4  11      144.26      160.79      7.62 o 
  -1  -4  11       13.10       22.24      2.81 o 
   0  -4  11       34.86       25.37      2.58 o 
   1  -4  11      100.91      126.29      4.89 o 
   2  -4  11      976.20     1000.19     31.28 o 
   3  -4  11      281.77      272.86      9.37 o 
   4  -4  11        1.80        2.83      2.41 o 
   5  -4  11       91.87       88.42      9.92 o 
   6  -4  11       12.44        7.60      3.97 o 
   7  -4  11       12.58       16.96      4.36 o 
  -7  -3  11      117.61      130.97     11.91 o 
  -5  -3  11      654.21      666.75     38.55 o 
  -4  -3  11      115.31      112.20      6.20 o 
  -3  -3  11      140.98      171.59     18.71 o 
  -2  -3  11       24.40       34.59      3.97 o 
  -1  -3  11        6.58        8.52      2.00 o 
   0  -3  11     2472.22     2664.91    176.61 o 
   1  -3  11      261.58      234.07      9.82 o 
   2  -3  11      670.96      676.36     26.64 o 
   3  -3  11       22.68       33.76      5.15 o 
   4  -3  11      131.47      118.93      9.92 o 
   5  -3  11      125.22      123.29      6.82 o 
   6  -3  11        5.95       14.05      3.79 o 
   7  -3  11       58.46       60.82      7.65 o 
  -7  -2  11       97.22      106.59      9.64 o 
  -6  -2  11      597.00      545.42     32.32 o 
  -5  -2  11      173.36      181.31      8.82 o 
  -4  -2  11      213.69      201.64      7.29 o 
  -3  -2  11     3362.24     3177.81    117.48 o 
  -2  -2  11      827.58      845.40     26.61 o 
  -1  -2  11        1.98      137.21      7.94 o 
   0  -2  11        0.37        2.99      1.06 o 
   1  -2  11     1847.95     1871.74     70.93 o 
   2  -2  11       29.20       29.66      2.41 o 
   3  -2  11        1.68        3.65      1.77 o 
   4  -2  11     1827.39     1723.52     65.69 o 
   5  -2  11      133.69      114.35      6.61 o 
   6  -2  11      190.71      196.67     10.22 o 
   7  -2  11        3.12        8.31      3.95 o 
  -7  -1  11       72.42       72.00      7.94 o 
  -6  -1  11      356.97      395.52     16.61 o 
  -5  -1  11       11.57       28.41      3.21 o 
  -4  -1  11     3537.35     3652.41    111.12 o 
  -3  -1  11     1995.64     2014.44     71.90 o 
  -2  -1  11        2.85       -0.52      1.06 o 
  -1  -1  11     1728.91     1758.91     65.14 o 
   0  -1  11       40.60       62.85      2.72 o 
   1  -1  11      866.12     1016.57     56.13 o 
   2  -1  11      271.42      336.44     13.83 o 
   3  -1  11      388.02      373.82     15.22 o 
   4  -1  11      129.72      120.80      6.61 o 
   5  -1  11        9.05       10.77      3.97 o 
   6  -1  11      390.84      405.18     20.13 o 
   7  -1  11       64.64       62.40      6.52 o 
  -8   0  11      177.65      195.60     14.74 o 
  -7   0  11      218.49      226.79     10.80 o 
  -6   0  11        0.61        8.79      3.21 o 
  -5   0  11        0.38       -3.57      2.77 o 
  -4   0  11        5.23        2.46      1.64 o 
  -3   0  11      134.86      158.44      7.01 o 
  -2   0  11     2505.40     2456.70     74.82 o 
  -1   0  11      596.38      521.17     16.47 o 
   0   0  11        5.89       10.16      1.23 o 
   1   0  11      194.80      185.21      6.55 o 
   2   0  11      103.30       94.40      4.81 o 
   3   0  11      226.66      263.85     11.20 o 
   4   0  11      108.72      111.13      8.50 o 
   5   0  11       19.68       23.82      7.37 o 
   6   0  11        4.94        7.50      3.54 o 
  -8   1  11       29.67       45.15      5.57 o 
  -7   1  11      190.01      209.71     10.22 o 
  -6   1  11     1244.45     1274.73     49.08 o 
  -5   1  11       35.40       40.95      3.04 o 
  -4   1  11      660.14      693.32     21.93 o 
  -3   1  11      376.13      357.71     15.22 o 
  -2   1  11     1640.41     1596.99     58.97 o 
  -1   1  11      712.39      790.52     30.06 o 
   0   1  11       29.56       27.05      3.38 o 
   1   1  11      185.57      229.18      7.91 o 
   2   1  11      889.29      820.92     33.45 o 
   3   1  11     1810.21     1890.27    100.35 o 
   4   1  11      386.12      353.79     21.54 o 
   5   1  11       59.99       63.12      5.00 o 
   6   1  11        0.05        3.94      3.40 o 
  -8   2  11       15.68       51.32      5.21 o 
  -7   2  11      694.31      752.20     47.06 o 
  -6   2  11      101.07      126.72      6.82 o 
  -5   2  11      230.33      214.80     12.54 o 
  -4   2  11      214.26      210.83     16.73 o 
  -3   2  11      486.89      479.33     39.97 o 
  -2   2  11       52.47       51.59      3.39 o 
  -1   2  11      715.03      764.37     57.83 o 
   0   2  11      368.00      399.44     30.62 o 
   1   2  11      721.41      808.93     31.07 o 
   2   2  11       14.56       13.81      2.58 o 
   3   2  11      298.80      271.58     16.44 o 
   6   2  11       71.84       86.75      8.50 o 
  -8   3  11       11.54       16.44      6.24 o 
  -7   3  11       42.77       39.69      6.80 o 
  -6   3  11        4.26       15.88      5.10 o 
  -5   3  11      646.45      578.77     27.50 o 
  -4   3  11      160.73      137.29      6.82 o 
  -3   3  11        1.81        2.68      2.18 o 
  -2   3  11        3.38        0.38      1.77 o 
  -1   3  11        2.83        0.50      1.77 o 
   0   3  11      740.43      785.54     30.27 o 
   1   3  11      894.60      938.13     39.40 o 
   2   3  11      643.24      610.16     41.11 o 
   3   3  11      597.54      641.81     35.72 o 
  -7   4  11       29.38       47.63      7.37 o 
  -6   4  11       43.06       46.49      6.24 o 
  -5   4  11        0.59        6.15      8.22 o 
  -4   4  11       24.54       24.38      4.54 o 
  -3   4  11        6.94        9.12      2.58 o 
  -2   4  11       11.68        9.38      2.58 o 
  -1   4  11      413.71      388.49     33.73 o 
   0   4  11      129.53      129.95      6.61 o 
   1   4  11     2433.60     2335.84     86.99 o 
   2   4  11       10.16        8.50      2.58 o 
   3   4  11      192.47      194.47     13.04 o 
  -7   5  11       66.86       75.41      8.50 o 
  -6   5  11       17.33       20.41      5.10 o 
  -5   5  11      121.20      116.43      6.61 o 
  -4   5  11       47.46       48.65      4.20 o 
  -3   5  11        0.34        1.22      2.58 o 
  -2   5  11     1281.51     1109.21     53.58 o 
  -1   5  11      245.82      260.78     13.04 o 
   0   5  11        4.30        6.89      2.58 o 
   1   5  11        8.05       15.14      7.09 o 
   2   5  11      175.06      193.41      9.64 o 
   3   5  11      599.70      582.28     33.45 o 
  -7   6  11      100.09      111.69     10.21 o 
  -6   6  11      161.88      146.28     11.34 o 
  -5   6  11      148.51      136.36      7.62 o 
  -4   6  11      223.13      240.04     12.19 o 
  -3   6  11     1231.00     1245.71     47.70 o 
  -2   6  11        3.18       -0.57      2.72 o 
  -1   6  11      151.32      122.80      6.82 o 
   0   6  11        1.60        3.08      5.67 o 
   1   6  11        0.31       21.72      3.79 o 
   2   6  11      789.22      765.30     30.46 o 
   3   6  11       56.53       64.63      8.50 o 
  -6   7  11        3.62        6.80      5.67 o 
  -5   7  11       87.28      103.60      6.78 o 
  -4   7  11      103.53       95.22      6.38 o 
  -3   7  11      182.56      188.79     10.49 o 
  -2   7  11      457.99      384.13     16.42 o 
  -1   7  11       72.31       79.61      6.24 o 
   0   7  11      207.20      215.20     10.40 o 
   1   7  11       25.86       27.05      3.24 o 
   2   7  11      203.17      216.99      8.01 o 
  -5   8  11      228.61      236.08     11.82 o 
  -4   8  11       46.76       51.90      5.57 o 
  -3   8  11      184.09      210.90     11.91 o 
  -2   8  11      122.27      107.38      6.78 o 
  -1   8  11       52.05       48.28      4.49 o 
   0   8  11      368.04      371.00     12.34 o 
   0 -10  12       94.07       82.23      6.41 o 
   1 -10  12       16.29       33.07      5.40 o 
   2 -10  12      116.35      129.83      8.02 o 
   3 -10  12       49.26       65.20      7.94 o 
  -2  -9  12      223.19      213.13     11.23 o 
  -1  -9  12        0.20        0.60      4.25 o 
   0  -9  12      219.79      226.73     11.23 o 
   1  -9  12      282.97      257.14     12.41 o 
   2  -9  12      134.00      135.54      8.02 o 
   3  -9  12       10.00       11.91      5.67 o 
   4  -9  12       56.80       75.41      9.07 o 
   5  -9  12     1193.31     1167.95     67.47 o 
  -3  -8  12      403.71      406.22     18.24 o 
  -2  -8  12       73.20       93.96      6.61 o 
  -1  -8  12       44.71       51.03      4.81 o 
   0  -8  12      370.16      385.24     16.84 o 
   1  -8  12        0.93        6.24      3.97 o 
   2  -8  12     1532.29     1544.69     95.53 o 
   3  -8  12      379.43      399.28     17.29 o 
   4  -8  12      166.47      149.11     12.47 o 
   5  -8  12       48.53       67.47      8.50 o 
   6  -8  12      108.01      105.46     10.77 o 
  -4  -7  12      237.57      230.76     11.63 o 
  -3  -7  12      276.74      237.02     11.42 o 
  -2  -7  12        7.23       17.25      3.69 o 
  -1  -7  12       25.20       22.78      3.79 o 
   1  -7  12     1576.86     1587.75     61.30 o 
   2  -7  12        4.90        5.10      2.99 o 
   3  -7  12      111.30      109.85     12.47 o 
   4  -7  12      382.15      407.08     25.51 o 
   5  -7  12       55.62       57.79      5.00 o 
   6  -7  12      418.51      410.11     18.21 o 
  -5  -6  12        1.33        1.95      3.54 o 
  -4  -6  12        3.96       -4.31      3.12 o 
  -3  -6  12      407.88      363.05     18.43 o 
  -2  -6  12       21.07       34.98      5.67 o 
  -1  -6  12     1259.50     1300.89     67.19 o 
   0  -6  12     1045.76     1158.58     45.09 o 
   1  -6  12      644.73      689.35     30.05 o 
   2  -6  12        4.97        9.23      2.83 o 
   3  -6  12      297.88      295.52     10.32 o 
   4  -6  12      340.07      322.40     14.19 o 
   5  -6  12        6.13       16.59      7.65 o 
   6  -6  12       71.08       58.06      5.40 o 
  -6  -5  12      228.49      227.92     16.44 o 
  -5  -5  12      323.63      261.87     12.22 o 
  -4  -5  12       93.79       81.53      5.40 o 
  -3  -5  12     1348.22     1261.41     49.29 o 
  -1  -5  12     4355.76     4161.54    289.15 o 
   0  -5  12     1241.60     1150.92     44.69 o 
   1  -5  12     1025.63     1045.51     40.68 o 
   2  -5  12      180.99      179.81      9.77 o 
   3  -5  12      139.60      136.64      7.62 o 
   4  -5  12      179.57      194.94     17.58 o 
   5  -5  12        6.00        9.64      3.21 o 
   6  -5  12      144.57      165.76      9.01 o 
   7  -5  12       19.68       35.02      5.31 o 
  -6  -4  12       64.41       61.23      7.37 o 
  -5  -4  12      119.09      108.96     13.89 o 
  -4  -4  12       20.70       26.82      3.97 o 
  -3  -4  12       93.31      110.29      6.01 o 
  -2  -4  12      442.21      434.50     17.84 o 
  -1  -4  12       36.32       54.08      3.61 o 
   0  -4  12     1498.64     1518.04     73.99 o 
   1  -4  12      573.15      558.44     22.25 o 
   2  -4  12      128.41      140.28      5.43 o 
   3  -4  12      259.76      265.52      9.25 o 
   4  -4  12     1251.73     1211.72     46.86 o 
   5  -4  12      291.84      332.84     16.44 o 
   6  -4  12       43.77       44.23      4.81 o 
   7  -4  12       32.08       44.15      8.50 o 
  -6  -3  12      375.23      331.11     21.54 o 
  -5  -3  12     1183.18     1164.00     54.43 o 
  -4  -3  12      220.72      197.59      9.22 o 
  -3  -3  12      103.46      100.87      5.61 o 
  -2  -3  12       59.71       79.59      4.60 o 
  -1  -3  12       56.15       68.04      3.00 o 
   0  -3  12      423.52      481.90     18.43 o 
   1  -3  12      239.14      222.62      9.62 o 
   2  -3  12       59.64       73.84      4.82 o 
   3  -3  12      133.20      119.30      4.89 o 
   4  -3  12       77.06       74.44      5.00 o 
   5  -3  12      479.76      488.39     20.62 o 
   6  -3  12       45.26       74.24      5.80 o 
   7  -3  12        0.12        5.83      4.08 o 
  -7  -2  12      571.40      523.88     32.32 o 
  -6  -2  12      391.94      378.17     23.81 o 
  -5  -2  12        0.53       -3.40      3.40 o 
  -4  -2  12      320.89      260.26     11.42 o 
  -3  -2  12       77.32       82.05      8.78 o 
  -2  -2  12     1076.13     1247.08     44.84 o 
  -1  -2  12     1021.26     1015.65     31.41 o 
   0  -2  12      527.58      470.33     15.05 o 
   2  -2  12      519.23      535.19     21.24 o 
   3  -2  12       54.79       58.06      3.79 o 
   4  -2  12      373.62      404.90     17.01 o 
   5  -2  12      115.05      111.12      6.61 o 
   6  -2  12      151.54      141.23      8.21 o 
   7  -2  12       69.59       66.26      5.80 o 
  -7  -1  12       20.04       20.41      6.24 o 
  -6  -1  12        2.82       10.77      4.54 o 
  -5  -1  12     2585.69     2534.83     77.85 o 
  -4  -1  12       48.52       40.40      9.64 o 
  -3  -1  12        0.56        1.13      1.74 o 
  -2  -1  12      349.60      337.36     11.02 o 
  -1  -1  12     2396.79     2567.19     78.19 o 
   0  -1  12        1.50        5.67      1.31 o 
   1  -1  12      525.94      580.58     32.32 o 
   2  -1  12      774.52      813.36     67.75 o 
   3  -1  12      380.41      380.29     16.44 o 
   4  -1  12      195.60      191.07     13.04 o 
   5  -1  12       61.42       56.65      4.60 o 
   6  -1  12      661.14      639.34     35.15 o 
  -7   0  12       22.81       25.87      4.36 o 
  -6   0  12      641.85      595.84     24.01 o 
  -5   0  12       16.01       14.03      2.29 o 
  -4   0  12      117.71      118.74      4.91 o 
  -3   0  12     2947.04     2731.27     83.10 o 
  -2   0  12       26.41       26.91      2.61 o 
  -1   0  12      108.54      115.78      4.44 o 
   0   0  12      119.78      181.96      8.43 o 
   1   0  12        2.00       24.95      3.40 o 
   2   0  12       43.27       40.31      3.69 o 
   3   0  12      143.11      150.51      7.01 o 
   4   0  12       20.56       27.78      5.10 o 
   5   0  12      574.16      499.97     20.84 o 
   6   0  12      245.20      238.14     11.61 o 
  -8   1  12        1.26        2.55      4.01 o 
  -7   1  12      158.47      152.31      8.79 o 
  -6   1  12      228.45      222.46     10.49 o 
  -5   1  12      135.42      136.66      6.02 o 
  -4   1  12        7.36        8.93      1.83 o 
  -3   1  12      426.03      448.33     14.62 o 
  -2   1  12      451.98      403.58     13.20 o 
  -1   1  12      635.21      653.19     48.76 o 
   0   1  12        5.73       13.66      2.83 o 
   1   1  12     1150.18     1168.72     36.22 o 
   2   1  12       17.01       45.36      5.10 o 
   3   1  12      495.32      488.29     19.63 o 
   4   1  12       98.78       98.65      8.50 o 
   5   1  12      413.70      394.04     23.81 o 
   6   1  12       23.50       26.65      5.67 o 
  -8   2  12      460.44      476.82     28.35 o 
  -7   2  12       89.30       90.15      8.50 o 
  -6   2  12        0.36        0.57      3.97 o 
  -5   2  12      409.40      418.69     17.04 o 
  -4   2  12      361.73      366.02     18.71 o 
  -3   2  12        4.70        3.04      2.18 o 
  -2   2  12      307.75      354.89     19.84 o 
  -1   2  12      469.77      460.62     18.24 o 
   0   2  12     4151.74     4164.33    263.07 o 
   1   2  12        0.02      106.69      5.80 o 
   2   2  12     1417.67     1396.62     52.51 o 
   3   2  12       28.71       45.92      5.67 o 
  -7   3  12       30.66       57.83      7.37 o 
  -6   3  12      390.54      439.97     25.51 o 
  -5   3  12       14.41       21.83      3.61 o 
  -4   3  12      170.44      181.17     14.46 o 
  -3   3  12      323.16      307.63     13.02 o 
  -2   3  12      182.28      184.33      8.61 o 
  -1   3  12      862.54      858.90     71.15 o 
   0   3  12      749.75      762.29     29.46 o 
   1   3  12       93.18      101.09      5.80 o 
   2   3  12      311.16      291.97     12.62 o 
   3   3  12        0.08       -1.13      3.97 o 
  -7   4  12        5.20        2.27      5.10 o 
  -6   4  12       21.04       30.05      5.67 o 
  -5   4  12      250.16      253.42     17.01 o 
  -4   4  12     1716.45     1613.14     60.73 o 
  -3   4  12        1.50        1.31      2.58 o 
  -2   4  12        2.87        6.24      2.58 o 
  -1   4  12      209.50      256.33     11.23 o 
   0   4  12     1639.09     1544.12     78.53 o 
   1   4  12     2182.34     2258.48     84.38 o 
   2   4  12       84.80       79.55      5.40 o 
   3   4  12        0.00       -1.13      4.54 o 
  -7   5  12       30.56       48.76      7.94 o 
  -6   5  12      132.96      164.42     11.91 o 
  -5   5  12        0.11        2.61      2.99 o 
  -4   5  12      186.06      179.91      8.82 o 
  -3   5  12      975.03      891.42     52.16 o 
  -2   5  12      160.42      178.34      8.79 o 
  -1   5  12      967.26      897.99     34.87 o 
   0   5  12      245.98      279.72     12.22 o 
   1   5  12      374.36      380.72     26.93 o 
   2   5  12      403.37      401.49     17.04 o 
   3   5  12       45.19       35.15      6.80 o 
  -6   6  12      220.45      235.86     15.88 o 
  -5   6  12       18.21       25.50      4.20 o 
  -4   6  12      445.77      439.07     18.64 o 
  -3   6  12      172.83      147.78      7.81 o 
  -2   6  12       17.19       15.15      4.54 o 
  -1   6  12       92.12       80.95      5.95 o 
   0   6  12      175.53      169.73      8.61 o 
   1   6  12      417.28      434.07     18.24 o 
   2   6  12        5.32        9.51      3.54 o 
   3   6  12       97.64       91.28      9.64 o 
  -6   7  12       99.46       96.95      9.64 o 
  -5   7  12      214.31      216.35     10.82 o 
  -4   7  12        2.27        2.46      3.54 o 
  -3   7  12       50.72       48.77      5.95 o 
  -2   7  12       80.17       74.34      5.95 o 
  -1   7  12        0.31        0.57      3.21 o 
   0   7  12      159.43      173.81      9.01 o 
   1   7  12      163.88      163.50      8.79 o 
  -4   8  12       47.55       57.05      5.72 o 
  -3   8  12       48.55       50.77      5.44 o 
  -2   8  12        9.85       13.27      3.95 o 
  -1   8  12        2.90        9.10      3.67 o 
   0 -10  13        0.63       -5.40      3.79 o 
   1 -10  13      519.98      491.43     21.45 o 
   2 -10  13      217.22      226.03     22.96 o 
   3 -10  13        9.42        8.50      6.24 o 
  -2  -9  13       57.66       56.63      5.40 o 
  -1  -9  13       30.75       42.29      5.40 o 
   0  -9  13      192.07      206.19     16.16 o 
   1  -9  13       10.38       20.48      4.20 o 
   2  -9  13        2.89        1.37      3.39 o 
   3  -9  13      111.82      110.56     10.21 o 
   4  -9  13       78.10       87.31      9.64 o 
  -3  -8  13       22.44       44.29      5.57 o 
  -2  -8  13      267.96      288.95     13.63 o 
  -1  -8  13      178.77      185.17      9.62 o 
   0  -8  13       14.16       13.61      3.79 o 
   1  -8  13       15.91       13.79      3.61 o 
   2  -8  13       15.77       28.55      4.41 o 
   3  -8  13     2117.25     1963.98    109.42 o 
   4  -8  13       10.38       14.17      6.24 o 
   5  -8  13       16.56       24.38      6.80 o 
  -4  -7  13      446.03      407.15     18.24 o 
  -3  -7  13       75.27       59.33      5.00 o 
  -2  -7  13      328.39      349.95     15.64 o 
  -1  -7  13        3.00       -1.13      5.10 o 
   0  -7  13      726.76      697.87     43.09 o 
   1  -7  13        2.95       11.06      3.21 o 
   2  -7  13      644.68      635.16     54.43 o 
   3  -7  13      238.49      236.43     16.44 o 
   4  -7  13       81.53       73.14      7.94 o 
   5  -7  13      266.42      257.97     18.14 o 
   6  -7  13      108.82      107.53      7.01 o 
  -5  -6  13       22.70       21.94      7.65 o 
  -4  -6  13        2.01        0.43      3.39 o 
  -3  -6  13       35.64       37.77      4.20 o 
  -2  -6  13      292.95      266.73     12.22 o 
  -1  -6  13      215.99      255.72     11.82 o 
   0  -6  13      488.67      434.01     18.24 o 
   1  -6  13      200.67      194.95      9.41 o 
   2  -6  13      575.71      528.97     28.92 o 
   3  -6  13       15.62       18.26      3.39 o 
   4  -6  13      212.40      212.41     10.00 o 
   5  -6  13      223.04      208.21     12.76 o 
   6  -6  13      126.73      128.60      7.81 o 
  -6  -5  13       93.11      102.26      7.01 o 
  -5  -5  13      166.18      144.42      8.02 o 
  -4  -5  13      273.75      271.40     12.62 o 
  -3  -5  13      430.63      392.25     16.82 o 
  -2  -5  13      340.32      297.45     13.02 o 
  -1  -5  13       17.02       16.75      3.21 o 
   0  -5  13       52.42       49.22      3.79 o 
   1  -5  13       50.18       52.22      4.01 o 
   2  -5  13      362.74      375.00     12.53 o 
   3  -5  13      110.67      114.21      5.01 o 
   4  -5  13      141.23      139.04      7.59 o 
   5  -5  13       68.80       71.28      5.40 o 
   6  -5  13      539.81      507.96     32.60 o 
  -6  -4  13       47.82       48.77      5.00 o 
  -5  -4  13      309.50      311.85     14.23 o 
  -4  -4  13      600.48      571.91     23.45 o 
  -3  -4  13     1754.01     1761.70     67.53 o 
  -2  -4  13      804.65      784.09     31.07 o 
  -1  -4  13      714.04      706.30     28.05 o 
   0  -4  13     1514.21     1483.06     56.91 o 
   1  -4  13      342.59      339.83     14.23 o 
   2  -4  13        1.82        7.36      1.57 o 
   3  -4  13      319.84      278.35      9.70 o 
   4  -4  13       36.94       53.86      6.24 o 
   5  -4  13       93.44       97.42      6.20 o 
   6  -4  13      344.94      338.01     15.22 o 
   7  -4  13      149.43      156.47      9.19 o 
  -7  -3  13        1.38        5.10      5.67 o 
  -6  -3  13       93.51       92.52      6.01 o 
  -5  -3  13        2.81        8.57      3.39 o 
  -4  -3  13       76.31       65.39      4.60 o 
  -3  -3  13       36.51       29.30      3.69 o 
  -2  -3  13      371.70      463.50     18.84 o 
  -1  -3  13     2004.54     2040.08     80.88 o 
   0  -3  13        0.85        1.70      1.34 o 
   1  -3  13       26.04       24.67      2.81 o 
   2  -3  13     1176.15     1135.05     61.80 o 
   3  -3  13      117.16      110.16      4.77 o 
   4  -3  13        9.41       15.11      3.13 o 
   5  -3  13        4.49        8.19      4.82 o 
   6  -3  13       93.37       80.84      6.01 o 
  -7  -2  13      560.14      602.12     36.29 o 
  -6  -2  13       28.97       42.52      6.24 o 
  -5  -2  13       41.35       38.00      3.61 o 
  -4  -2  13      127.66      132.11      6.82 o 
  -3  -2  13      343.33      316.07     10.67 o 
  -2  -2  13        9.36       21.99      1.91 o 
  -1  -2  13      139.18      130.13      4.89 o 
   0  -2  13      555.16      564.42     17.88 o 
   1  -2  13       25.18       34.49      2.81 o 
   2  -2  13       15.16       25.63      2.81 o 
   3  -2  13      617.32      625.10     24.82 o 
   4  -2  13      534.87      494.25     37.14 o 
   5  -2  13      111.94      118.29      7.01 o 
   6  -2  13      120.98      120.71     11.34 o 
  -7  -1  13       26.27       31.75      6.80 o 
  -6  -1  13      207.79      200.21     20.13 o 
  -5  -1  13      179.45      184.07      7.19 o 
  -4  -1  13      135.70      141.72      5.74 o 
  -3  -1  13      501.64      457.64     15.92 o 
  -2  -1  13       86.73      133.49      5.01 o 
  -1  -1  13      360.26      423.39     22.15 o 
   0  -1  13       32.13       35.24      2.06 o 
   1  -1  13      155.48      157.21      5.89 o 
   2  -1  13     1385.32     1292.44     49.69 o 
   3  -1  13      824.24      802.37     31.45 o 
   4  -1  13      365.93      387.24     23.81 o 
   5  -1  13       11.84       12.54      3.54 o 
   6  -1  13      260.12      264.19     12.62 o 
  -7   0  13      447.92      450.07     26.65 o 
  -6   0  13      419.40      408.71     15.92 o 
  -5   0  13      296.57      265.33      9.38 o 
  -4   0  13     1129.75     1032.85     39.28 o 
  -3   0  13      129.26      137.21      9.07 o 
  -2   0  13      102.54      101.25      4.03 o 
  -1   0  13      448.17      413.90     13.41 o 
   0   0  13        0.51        1.76      1.17 o 
   1   0  13     1540.94     1455.80     50.47 o 
   2   0  13      721.20      795.46     43.09 o 
   3   0  13      253.75      236.27     18.14 o 
   4   0  13     1033.38      888.44     50.46 o 
   5   0  13      112.78      103.49      6.41 o 
   6   0  13      162.74      155.89      8.79 o 
  -7   1  13       21.67       46.49      7.37 o 
  -6   1  13      215.20      216.58     14.17 o 
  -5   1  13      881.71      923.32     35.48 o 
  -4   1  13      688.06      593.25     33.45 o 
  -3   1  13      594.79      626.64     37.14 o 
  -2   1  13      612.34      585.35     28.92 o 
  -1   1  13      186.28      173.66     20.41 o 
   0   1  13       26.10       33.61      2.99 o 
   1   1  13       25.80       35.88      5.95 o 
   3   1  13     1747.72     1854.55     98.65 o 
   6   1  13       82.42       96.95      9.07 o 
  -7   2  13       30.75       36.29      6.80 o 
  -6   2  13      421.77      428.06     24.95 o 
  -5   2  13      280.01      244.22     10.82 o 
  -4   2  13     1100.25     1053.97     96.10 o 
  -3   2  13      437.89      425.49     17.29 o 
  -2   2  13        0.10       -1.20      1.77 o 
  -1   2  13      573.40      543.20     46.49 o 
   0   2  13     1451.01     1398.62     52.51 o 
   1   2  13     1119.45     1226.76     46.30 o 
   2   2  13      138.40      143.94      7.41 o 
   3   2  13     1820.27     1689.56     90.15 o 
  -7   3  13      304.57      352.65     22.11 o 
  -6   3  13       18.31       28.92      5.67 o 
  -5   3  13        3.02        7.09      3.69 o 
  -4   3  13       23.25       25.83      3.39 o 
  -3   3  13      120.56      105.40     11.06 o 
  -2   3  13     1957.37     1916.74    147.98 o 
  -1   3  13      369.08      350.44     14.63 o 
   0   3  13      716.49      649.99     25.46 o 
   1   3  13      770.37      720.32     28.26 o 
   2   3  13       37.00       70.53      5.00 o 
   3   3  13      267.59      279.52     17.58 o 
  -7   4  13       68.81       74.84      8.50 o 
  -6   4  13       12.57       18.14      5.10 o 
  -5   4  13      203.21      219.10     10.22 o 
  -4   4  13        0.02        0.65      3.40 o 
  -3   4  13      957.44      958.32     38.55 o 
  -2   4  13       23.03       23.81      3.39 o 
  -1   4  13      255.80      250.82     11.23 o 
   0   4  13      536.60      551.72     22.25 o 
   1   4  13       33.37       67.68      5.00 o 
   2   4  13        5.26        5.39      4.82 o 
   3   4  13       58.81       57.26      7.37 o 
  -7   5  13      126.40      149.11     11.91 o 
  -6   5  13      445.32      388.94     23.81 o 
  -5   5  13        7.24       11.47      3.39 o 
  -4   5  13      141.70      142.07      7.81 o 
  -3   5  13       25.18       22.95      3.79 o 
  -2   5  13      871.47      867.19     55.85 o 
  -1   5  13      214.83      226.03     10.62 o 
   0   5  13      144.50      129.17      7.01 o 
   1   5  13      240.47      225.09     10.62 o 
   2   5  13      124.61      109.20      8.22 o 
   3   5  13       20.19       24.38      6.80 o 
  -6   6  13        5.05        8.50      5.67 o 
  -5   6  13      223.86      230.63     11.02 o 
  -4   6  13       21.95       27.83      4.54 o 
  -3   6  13        4.61        7.14      3.39 o 
  -2   6  13       48.16       41.10      4.36 o 
  -1   6  13       76.29       88.09      5.80 o 
   0   6  13      183.65      189.51      9.60 o 
   1   6  13      104.15      110.29      6.61 o 
   2   6  13       13.87       23.66      4.36 o 
  -5   7  13        1.91        7.94      5.95 o 
  -4   7  13       51.15       58.02      5.57 o 
  -3   7  13       37.56       35.31      4.76 o 
  -2   7  13      324.50      315.88     14.42 o 
  -1   7  13        0.09        1.38      3.13 o 
   0   7  13       48.62       52.76      5.03 o 
   1   7  13       16.75       26.53      4.76 o 
  -3   8  13       55.44       56.05     10.49 o 
  -2   8  13        4.43        9.72      4.08 o 
   1 -10  14       19.44       24.08      5.00 o 
   2 -10  14      142.73      169.64      9.62 o 
  -2  -9  14       33.38       20.31      7.65 o 
  -1  -9  14      108.09      110.54      8.50 o 
   0  -9  14       38.90       51.24      5.95 o 
   1  -9  14       23.15       32.03      5.00 o 
   2  -9  14      177.36      163.83      9.01 o 
   3  -9  14      156.45      163.85     13.61 o 
   4  -9  14        0.21        9.07      6.24 o 
  -3  -8  14       51.69       51.37      5.80 o 
  -2  -8  14        4.67        5.67      3.61 o 
  -1  -8  14      224.61      233.94     21.26 o 
   0  -8  14       34.58       39.06      5.00 o 
   1  -8  14        1.49        6.80      3.97 o 
   2  -8  14       42.93       46.50      4.81 o 
   3  -8  14       96.12       91.85      9.07 o 
   4  -8  14       15.33       22.11      6.24 o 
   5  -8  14       40.61       47.63      8.50 o 
  -4  -7  14       13.10       12.19      4.41 o 
  -3  -7  14      134.96      126.75      7.62 o 
  -2  -7  14      484.15      418.50     18.24 o 
  -1  -7  14      154.35      146.45     22.68 o 
   0  -7  14      159.88      160.45      8.42 o 
   1  -7  14     1008.42      997.16     64.07 o 
   2  -7  14      181.62      188.66     15.02 o 
   3  -7  14        8.86       17.01      5.10 o 
   4  -7  14       49.33       42.52      6.24 o 
   5  -7  14      247.87      250.03     18.14 o 
   6  -7  14       21.79       55.00      9.64 o 
  -5  -6  14        9.38       16.70      7.37 o 
  -4  -6  14      156.69      149.15      8.42 o 
  -3  -6  14       22.41       25.00      4.25 o 
  -2  -6  14       96.67       82.31      5.40 o 
  -1  -6  14       46.19       90.33      5.80 o 
   0  -6  14      225.84      210.41     13.89 o 
   1  -6  14      133.68      117.59      6.61 o 
   2  -6  14       10.07       11.11      4.82 o 
   3  -6  14       77.48       77.67      7.94 o 
   4  -6  14      577.69      578.21     23.79 o 
   5  -6  14       74.89       69.09      5.40 o 
   6  -6  14       42.15       53.82      5.00 o 
  -5  -5  14       16.62       14.12      7.65 o 
  -4  -5  14       10.26        2.83      3.21 o 
  -3  -5  14        0.06        0.28      2.81 o 
  -2  -5  14      341.25      298.23     13.23 o 
  -1  -5  14       80.81       77.47      7.09 o 
   0  -5  14       47.30       42.02      3.61 o 
   1  -5  14      101.06      103.77      7.37 o 
   2  -5  14      220.64      205.54      7.61 o 
   3  -5  14     1115.48     1024.68     39.64 o 
   4  -5  14       12.60       16.87      3.39 o 
   5  -5  14      165.52      164.00      8.61 o 
   6  -5  14       67.49       74.21      5.80 o 
  -6  -4  14        0.56        4.71      3.79 o 
  -5  -4  14      118.41      103.70      6.41 o 
  -4  -4  14      103.21       97.00      6.01 o 
  -3  -4  14        2.25       -0.28      2.41 o 
  -2  -4  14      131.93      166.76      8.02 o 
  -1  -4  14      821.16      762.79     30.06 o 
   0  -4  14      400.87      422.13     21.26 o 
   1  -4  14      275.48      259.34     11.42 o 
   2  -4  14       35.74       39.52      2.72 o 
   3  -4  14        1.71        4.54      3.40 o 
   4  -4  14     1280.52     1249.03     94.68 o 
   5  -4  14      256.80      233.86     11.20 o 
   6  -4  14        0.11        7.85      3.95 o 
  -6  -3  14      256.98      234.37     15.59 o 
  -5  -3  14      245.69      221.44     10.62 o 
  -4  -3  14       79.97       68.11      4.81 o 
  -3  -3  14      120.11      109.18      6.01 o 
  -1  -3  14        3.66        6.72      1.57 o 
   0  -3  14      172.25      192.49      8.35 o 
   1  -3  14      661.24      640.72     25.25 o 
   2  -3  14      179.70      226.72     10.49 o 
   3  -3  14      475.80      443.52     18.21 o 
   4  -3  14      233.79      214.94     10.22 o 
   5  -3  14      311.04      298.47     13.61 o 
   6  -3  14      391.11      372.68     16.82 o 
  -6  -2  14       35.21       42.39      4.41 o 
  -5  -2  14       76.41       82.40      5.21 o 
  -4  -2  14        3.77        8.29      2.83 o 
  -3  -2  14      258.49      245.79      8.60 o 
  -2  -2  14        1.48        7.78      3.44 o 
  -1  -2  14      527.36      535.11     17.23 o 
   0  -2  14     3668.27     3460.92    129.37 o 
   1  -2  14       64.25       77.21      4.41 o 
   2  -2  14        1.36        3.84      3.69 o 
   3  -2  14       15.51       23.32      3.97 o 
   4  -2  14      292.89      285.79     12.81 o 
   5  -2  14      305.12      304.55     18.71 o 
   6  -2  14      449.09      429.78     18.83 o 
  -7  -1  14       85.43      103.19      9.64 o 
  -6  -1  14       56.21       65.38      5.21 o 
  -5  -1  14       60.43       68.19      3.81 o 
  -4  -1  14      543.27      539.73     18.71 o 
  -3  -1  14      657.93      658.85     20.93 o 
  -2  -1  14      941.49      877.15     27.48 o 
  -1  -1  14     1044.32     1246.32     47.70 o 
   0  -1  14      199.32      206.19      7.39 o 
   1  -1  14      918.69      897.12     34.87 o 
   2  -1  14      347.04      313.56     13.02 o 
   3  -1  14      359.42      333.57     14.01 o 
   4  -1  14      333.71      318.07     19.84 o 
   5  -1  14      414.46      397.01     20.98 o 
   6  -1  14       53.66       77.10      5.97 o 
  -7   0  14      242.90      219.42     15.31 o 
  -6   0  14      233.80      240.30      8.94 o 
  -5   0  14     1075.12     1014.25     31.95 o 
  -4   0  14        0.57        0.87      1.80 o 
  -3   0  14      624.97      666.99     21.26 o 
  -2   0  14       67.84       65.92      3.12 o 
  -1   0  14      237.29      270.08     16.73 o 
   1   0  14      479.60      477.34     19.04 o 
   2   0  14      790.20      739.89     40.82 o 
   3   0  14       80.52       80.51      6.80 o 
   5   0  14      209.23      193.34     13.61 o 
   6   0  14       24.08       31.18      6.24 o 
  -7   1  14      331.99      374.77     22.68 o 
  -6   1  14       84.74       90.15      6.24 o 
  -5   1  14      954.02      909.55     70.87 o 
  -4   1  14       14.32       14.71      2.99 o 
  -3   1  14      473.38      438.16     28.06 o 
  -1   1  14      875.64      940.59     47.91 o 
   0   1  14      155.45      137.98      8.22 o 
   1   1  14      140.39      139.48      6.82 o 
   2   1  14     2215.49     2191.62     81.78 o 
   3   1  14        2.00       -3.40      3.97 o 
  -7   2  14      100.21      104.89      9.64 o 
  -6   2  14      380.24      386.47     16.44 o 
  -5   2  14      194.55      184.17      9.01 o 
  -4   2  14      390.01      381.00     15.83 o 
  -3   2  14       35.14       43.04      3.79 o 
  -2   2  14       31.57       34.84      3.39 o 
  -1   2  14       47.28       58.39      5.67 o 
   0   2  14       36.15       48.48      9.35 o 
   1   2  14      423.13      391.60     16.23 o 
   2   2  14      773.98      719.76     28.26 o 
   3   2  14      130.83      138.34     10.77 o 
  -7   3  14       92.61       98.09      9.07 o 
  -6   3  14      577.29      614.59     34.59 o 
  -5   3  14      225.42      206.31      9.82 o 
  -4   3  14        4.14        4.54      2.72 o 
  -3   3  14      225.24      230.96     10.62 o 
  -2   3  14       21.90       30.99      3.61 o 
  -1   3  14      126.42      139.44      7.01 o 
   0   3  14      418.21      426.91     17.44 o 
   1   3  14      779.17      783.54     30.67 o 
   2   3  14      147.54      141.47      7.41 o 
   3   3  14       87.65       69.17      7.94 o 
  -7   4  14       96.80      103.76      9.64 o 
  -6   4  14        7.93       20.98      5.10 o 
  -5   4  14        5.74       14.59      3.61 o 
  -4   4  14      562.28      553.88     22.68 o 
  -3   4  14      201.88      179.64      8.82 o 
  -2   4  14       13.29       11.13      3.13 o 
  -1   4  14      135.72      124.26      9.07 o 
   0   4  14       59.36       65.33      9.92 o 
   1   4  14        0.05        3.89      2.72 o 
   2   4  14      376.35      430.39     18.24 o 
   3   4  14       10.29       23.81      6.24 o 
  -6   5  14       19.37       22.11      6.24 o 
  -5   5  14      403.46      382.06     16.44 o 
  -4   5  14        2.29        2.91      2.99 o 
  -3   5  14       19.29       18.06      3.79 o 
  -2   5  14       57.80       44.05      4.36 o 
  -1   5  14       50.09       53.37      4.60 o 
   0   5  14      269.51      264.17     12.01 o 
   1   5  14      469.21      435.90     18.24 o 
   2   5  14       61.20       69.17      5.40 o 
   3   5  14        9.87       12.47      6.24 o 
  -6   6  14        9.33        8.50      5.67 o 
  -5   6  14      122.10      109.63      7.01 o 
  -4   6  14        8.41        9.07      3.79 o 
  -3   6  14       43.96       49.89      5.95 o 
  -2   6  14       32.20       42.23      4.76 o 
  -1   6  14      478.51      458.35     19.23 o 
   0   6  14      150.57      152.30      8.21 o 
   1   6  14       57.76       62.65      8.22 o 
   2   6  14      203.92      216.99     11.02 o 
  -5   7  14       29.78       34.48      5.21 o 
  -4   7  14        5.79        8.67      4.08 o 
  -3   7  14       47.55       43.41      5.17 o 
  -2   7  14       79.46       81.73      6.52 o 
  -1   7  14      189.97      172.52      9.19 o 
   0   7  14       15.63       27.41      4.90 o 
  -1  -9  15       10.48       26.98      5.00 o 
   0  -9  15       37.18       47.11      5.40 o 
   1  -9  15      426.92      399.29     17.84 o 
   2  -9  15       36.20       39.69      5.61 o 
   3  -9  15       30.61       28.35      7.37 o 
   4  -9  15      207.93      201.84     15.88 o 
  -3  -8  15        1.51       13.19      4.36 o 
  -2  -8  15       17.97       18.70      4.20 o 
  -1  -8  15       74.53       80.54      6.20 o 
   0  -8  15      282.54      259.72     12.62 o 
   1  -8  15      607.91      521.87     22.04 o 
   2  -8  15      203.32      211.23     10.62 o 
   3  -8  15        1.35        6.80      5.10 o 
   4  -8  15       15.58       11.91      6.24 o 
   5  -8  15      143.40      155.35     13.04 o 
  -4  -7  15       52.30       48.20      5.31 o 
  -3  -7  15       20.72       31.34      4.81 o 
  -2  -7  15        0.07        5.97      3.39 o 
  -1  -7  15      393.88      359.24     15.83 o 
   0  -7  15       24.40       51.97      5.39 o 
   1  -7  15      835.07      861.75     81.08 o 
   2  -7  15       10.15       20.97      3.79 o 
   3  -7  15       53.87       56.70      7.37 o 
   4  -7  15       72.22       65.77      7.37 o 
   5  -7  15        3.94       22.11      6.80 o 
  -5  -6  15       62.64       74.89     12.19 o 
  -4  -6  15       72.79       59.50      5.40 o 
  -3  -6  15      900.25      795.08     61.23 o 
  -2  -6  15      819.51      926.20     36.88 o 
  -1  -6  15     1032.29     1124.45     76.82 o 
   0  -6  15      223.14      218.30     19.28 o 
   1  -6  15       67.70       49.35      4.01 o 
   2  -6  15       13.90       20.38      3.69 o 
   3  -6  15     1503.60     1392.47     78.24 o 
   4  -6  15      140.16      132.67     10.77 o 
   5  -6  15      163.97      175.68     14.74 o 
   6  -6  15        4.74        7.09      4.01 o 
  -5  -5  15       80.79       80.77      5.80 o 
  -4  -5  15       32.71       41.77      4.81 o 
  -3  -5  15      288.15      312.95     28.06 o 
  -2  -5  15      176.63      167.10     13.04 o 
  -1  -5  15        3.77        6.76      4.25 o 
   0  -5  15      205.99      193.06      9.22 o 
   1  -5  15      195.00      189.87      9.01 o 
   2  -5  15     2786.24     2726.61    103.59 o 
   3  -5  15        0.10        0.09      2.83 o 
   4  -5  15       15.18       14.44      3.39 o 
   5  -5  15        3.08       14.40      4.82 o 
   6  -5  15       21.05       29.62      5.00 o 
  -6  -4  15      401.03      376.44     17.04 o 
  -5  -4  15        8.18        9.64      4.54 o 
  -4  -4  15      357.48      320.67     14.23 o 
  -3  -4  15       18.27       14.74      3.21 o 
  -2  -4  15      306.05      301.16     14.17 o 
  -1  -4  15      874.87      843.54     33.27 o 
   0  -4  15      230.81      213.58     19.28 o 
   1  -4  15     1110.01     1046.51     40.68 o 
   2  -4  15      169.86      161.49      7.81 o 
   3  -4  15      305.05      330.21     23.25 o 
   4  -4  15       11.87       18.03      3.54 o 
   5  -4  15        1.54        4.97      3.39 o 
   6  -4  15       73.74       84.06      6.20 o 
  -6  -3  15       13.09       20.79      4.01 o 
  -5  -3  15      122.51      113.96      6.82 o 
  -4  -3  15      257.17      256.59     11.63 o 
  -3  -3  15      930.69      880.42     34.87 o 
  -2  -3  15      117.38      159.95      7.81 o 
  -1  -3  15      853.46      882.42     67.47 o 
   0  -3  15     1264.80     1279.60     44.64 o 
   1  -3  15      576.33      556.43     22.25 o 
   2  -3  15      413.85      417.06     17.23 o 
   3  -3  15      482.03      448.47     26.65 o 
   4  -3  15      141.01      132.12     11.62 o 
   5  -3  15      102.86      117.87     12.47 o 
   6  -3  15      493.28      486.40     21.02 o 
  -7  -2  15        1.34        6.24      5.67 o 
  -6  -2  15        0.55        1.42      3.21 o 
  -5  -2  15        7.50        7.09      3.21 o 
  -4  -2  15     1568.69     1513.13     58.32 o 
  -3  -2  15      117.39      117.14      6.20 o 
  -2  -2  15       40.88       36.19      2.46 o 
  -1  -2  15     2237.72     2198.87     81.57 o 
   0  -2  15     1325.68     1371.04     42.42 o 
   1  -2  15      272.70      269.88     11.63 o 
   2  -2  15      620.14      601.68     24.04 o 
   3  -2  15      346.30      309.56     19.28 o 
   4  -2  15      418.10      376.82     16.42 o 
   5  -2  15       13.22       16.59      3.67 o 
   6  -2  15        6.23       14.33      4.36 o 
  -6  -1  15      186.60      181.78      9.22 o 
  -5  -1  15        0.01        1.13      2.41 o 
  -4  -1  15      121.94      129.50      5.34 o 
  -3  -1  15     1828.21     1673.21     51.48 o 
  -2  -1  15      701.73      637.27     34.59 o 
  -1  -1  15       19.12       21.39      2.18 o 
   0  -1  15        6.78       21.60      2.06 o 
   1  -1  15        7.76       10.54      1.73 o 
   2  -1  15     1211.24     1165.12     62.93 o 
   3  -1  15       24.16       28.23      5.67 o 
   4  -1  15      467.28      479.09     28.92 o 
   5  -1  15      108.89      102.62      9.07 o 
   6  -1  15       64.10       56.70      7.37 o 
  -6   0  15      370.64      373.21     15.83 o 
  -5   0  15       45.65       49.85      4.20 o 
  -4   0  15       50.70       54.51      4.20 o 
  -3   0  15        9.03       15.30      2.58 o 
  -2   0  15      518.60      537.93     21.24 o 
  -1   0  15      680.65      664.36     25.65 o 
   0   0  15       19.34       41.27      5.95 o 
   1   0  15      139.42      139.83     11.34 o 
   2   0  15        0.13       -1.13      3.40 o 
   3   0  15       46.07       44.22      5.67 o 
   5   0  15        0.72       -0.57      3.97 o 
  -7   1  15      284.11      326.01     20.41 o 
  -6   1  15      311.32      308.92     13.43 o 
  -5   1  15       18.98       18.71      3.61 o 
  -4   1  15       87.93       90.01      8.22 o 
  -3   1  15      836.09      831.90     32.07 o 
  -2   1  15       96.99      113.40      6.01 o 
  -1   1  15       18.82       19.86      2.81 o 
   0   1  15       59.86       62.93      4.20 o 
   1   1  15      198.72      214.06      9.62 o 
   2   1  15       95.47      150.25     10.77 o 
   3   1  15      257.27      200.71     13.61 o 
  -7   2  15      134.77      129.27     10.21 o 
  -6   2  15        2.59       11.91      3.61 o 
  -5   2  15       14.91       21.68      3.61 o 
  -4   2  15      827.86      749.06     53.86 o 
  -3   2  15        0.02       -2.65      2.31 o 
  -2   2  15      563.11      571.78     22.65 o 
  -1   2  15       78.58       69.04      4.60 o 
   0   2  15     1155.19     1224.38     46.50 o 
   1   2  15      727.86      741.48     29.06 o 
   2   2  15      750.56      764.49     43.66 o 
   3   2  15       80.30      106.59      9.07 o 
  -7   3  15       15.37       16.44      5.67 o 
  -6   3  15        0.56        6.14      3.39 o 
  -5   3  15       13.52       20.13      3.61 o 
  -4   3  15      294.17      311.26     18.14 o 
  -3   3  15      779.98      685.30     37.99 o 
  -2   3  15      381.37      343.11     14.46 o 
  -1   3  15       13.26       14.52      3.13 o 
   0   3  15      283.33      430.41     23.25 o 
   1   3  15      875.59      883.85     34.28 o 
   2   3  15      135.93      139.78     11.34 o 
   3   3  15       75.23       74.27      8.50 o 
  -6   4  15      159.51      176.33     13.04 o 
  -5   4  15        0.80       -2.66      3.13 o 
  -4   4  15       17.16       25.29      5.39 o 
  -3   4  15       40.22       37.09      4.82 o 
  -2   4  15     1054.21      980.40     38.08 o 
  -1   4  15      584.19      557.43     22.65 o 
   0   4  15       21.80       32.85      3.95 o 
   1   4  15       16.54       42.95      4.49 o 
   2   4  15       10.15       22.79      4.36 o 
   3   4  15      671.95      701.91     40.25 o 
  -6   5  15      198.21      193.90     14.17 o 
  -5   5  15       10.08       11.20      6.80 o 
  -4   5  15      154.62      142.64      7.81 o 
  -3   5  15      266.22      274.86     12.62 o 
  -2   5  15      284.93      267.26     12.22 o 
  -1   5  15      263.84      248.10     11.61 o 
   0   5  15      321.25      358.74     15.62 o 
   1   5  15        1.85        6.90      3.39 o 
   2   5  15      391.48      403.06     17.44 o 
  -5   6  15       12.33       14.69     10.49 o 
  -4   6  15       99.33      107.11      6.78 o 
  -3   6  15      482.24      480.20     35.72 o 
  -2   6  15      255.09      257.14     12.01 o 
  -1   6  15      148.09      144.27      7.99 o 
   0   6  15        0.60        3.15      3.54 o 
   1   6  15        0.00        2.98      8.22 o 
  -4   7  15       71.84       88.54      6.61 o 
  -3   7  15       90.94       90.76     12.76 o 
  -2   7  15       16.67       19.51      4.08 o 
  -1   7  15       61.34       65.36      5.67 o 
  -1  -9  16       50.71       57.95      5.72 o 
   0  -9  16      787.05      790.39     34.02 o 
   1  -9  16       12.12       12.82      4.54 o 
   2  -9  16      190.18      183.52     15.02 o 
   3  -9  16       13.29       10.77      6.24 o 
  -2  -8  16        2.62        0.69      3.79 o 
  -1  -8  16      175.36      183.31     17.86 o 
   0  -8  16        2.34       -0.77      3.40 o 
   1  -8  16       92.36       95.41      6.52 o 
   2  -8  16      668.58      671.21     52.16 o 
   3  -8  16       34.95       48.19      8.50 o 
   4  -8  16      101.30      112.83     10.77 o 
  -4  -7  16      352.61      351.08     16.23 o 
  -3  -7  16        9.40        8.79      3.61 o 
  -2  -7  16      134.32      136.87      8.02 o 
  -1  -7  16       33.50       41.61      4.60 o 
   0  -7  16      624.25      591.64     24.45 o 
   1  -7  16       99.52      103.53      6.41 o 
   2  -7  16        0.99        2.87      2.99 o 
   3  -7  16        5.35        9.64      5.10 o 
   4  -7  16       80.22       70.30      7.94 o 
   5  -7  16        5.62        5.10      5.10 o 
  -4  -6  16        6.42        7.13      3.79 o 
  -3  -6  16      180.94      184.27     12.19 o 
  -2  -6  16       25.14       28.39      4.01 o 
  -1  -6  16     1743.35     1571.96    138.34 o 
   0  -6  16        8.06       12.23      3.21 o 
   1  -6  16        2.26        5.28      2.58 o 
   2  -6  16        2.24       -0.17      2.58 o 
   3  -6  16      370.70      343.58     22.11 o 
   4  -6  16       34.83       45.36      6.24 o 
   5  -6  16       39.98       43.53      5.00 o 
  -5  -5  16      154.47      167.63     10.49 o 
  -4  -5  16      489.91      498.81     21.25 o 
  -3  -5  16       64.46       60.10      4.81 o 
  -2  -5  16       99.20       92.88      5.80 o 
  -1  -5  16      146.88      158.39      8.21 o 
   0  -5  16       26.63       40.30      5.95 o 
   1  -5  16      875.27      876.00     34.66 o 
   2  -5  16       41.19       50.37      4.20 o 
   3  -5  16        6.52        8.16      3.40 o 
   4  -5  16      134.06      124.26      7.18 o 
   5  -5  16        1.17        2.46      3.54 o 
   6  -5  16       37.37       40.33      5.57 o 
  -6  -4  16        0.69        5.10      4.01 o 
  -5  -4  16      316.46      310.66     23.25 o 
  -4  -4  16       10.11       15.73      3.61 o 
  -3  -4  16      573.99      558.94     23.05 o 
  -2  -4  16        0.66        0.10      2.18 o 
  -1  -4  16      272.61      378.78     16.04 o 
   0  -4  16     1862.72     1758.48     67.53 o 
   1  -4  16      199.76      226.21     10.22 o 
   2  -4  16       10.87       14.97      2.99 o 
   3  -4  16      229.00      214.48     15.59 o 
   4  -4  16      363.43      331.35     14.60 o 
   5  -4  16       15.71       20.21      7.65 o 
   6  -4  16      140.37      136.08      8.39 o 
  -6  -3  16      149.84      133.39      8.02 o 
  -5  -3  16       21.62       23.31      4.25 o 
  -4  -3  16      654.29      596.15     24.25 o 
  -3  -3  16        0.14       -1.42      2.41 o 
  -2  -3  16       99.29      118.76      6.20 o 
  -1  -3  16      113.33      103.97      5.95 o 
   0  -3  16      354.63      349.21     11.78 o 
   1  -3  16      317.11      330.06     16.73 o 
   2  -3  16       97.83      114.70      6.24 o 
   3  -3  16      598.73      507.44     30.05 o 
   4  -3  16        4.29        4.82      6.80 o 
   5  -3  16       35.76       49.19      9.07 o 
   6  -3  16       36.24       48.51      5.61 o 
  -6  -2  16       51.96       52.65      4.60 o 
  -5  -2  16        7.37        5.95      2.81 o 
  -4  -2  16       51.73       46.18      3.79 o 
  -3  -2  16        2.91       -1.03      2.18 o 
  -2  -2  16     1313.60     1256.24     47.29 o 
  -1  -2  16      368.48      442.91     19.75 o 
   0  -2  16       94.52      101.30      5.83 o 
   1  -2  16       67.57       71.16      4.54 o 
   2  -2  16      662.43      654.72     26.05 o 
   3  -2  16      748.51      707.58     40.82 o 
   4  -2  16      789.65      810.20     47.06 o 
   5  -2  16      113.53       99.32     12.19 o 
   6  -2  16        5.53       14.98      4.25 o 
  -6  -1  16       49.17       53.19      4.81 o 
  -5  -1  16       51.35       48.68      4.20 o 
  -4  -1  16       64.41       54.78      3.24 o 
  -3  -1  16      392.51      406.98     15.26 o 
  -2  -1  16     1701.68     1810.90     96.95 o 
  -1  -1  16       99.50       96.70      5.40 o 
   0  -1  16        0.74        3.04      2.27 o 
   1  -1  16     1228.30     1235.42     46.90 o 
   5  -1  16      294.88      307.30     19.84 o 
  -6   0  16       11.60       19.91      3.61 o 
  -5   0  16        3.62        4.54      2.81 o 
  -4   0  16       31.67       32.58      3.79 o 
  -3   0  16      150.55      145.20     11.06 o 
  -2   0  16      567.51      611.25     24.04 o 
  -1   0  16       19.87       33.08      5.10 o 
   0   0  16     5918.79     5671.51    271.86 o 
   1   0  16      540.19      551.74     21.85 o 
   2   0  16      161.44      151.95     10.77 o 
  -7   1  16       10.28       16.44      5.67 o 
  -6   1  16      311.27      331.68     14.43 o 
  -5   1  16       20.03       24.26      3.61 o 
  -4   1  16      673.22      685.97     26.85 o 
  -3   1  16      237.19      256.76     11.42 o 
  -2   1  16      756.81      727.94     28.46 o 
  -1   1  16     1996.28     1926.46     77.67 o 
   0   1  16      247.69      262.03     11.42 o 
   1   1  16       52.85       46.10      4.01 o 
   2   1  16      287.81      269.65     17.86 o 
  -7   2  16        9.10        6.80      5.10 o 
  -6   2  16        3.78        8.87      3.40 o 
  -5   2  16      635.63      621.95     25.05 o 
  -4   2  16      137.84      122.39      6.61 o 
  -3   2  16      433.55      437.96     33.73 o 
  -2   2  16      624.94      587.70     23.24 o 
  -1   2  16      221.30      226.81     10.22 o 
   0   2  16      993.08      938.94     36.07 o 
   1   2  16        3.22       30.89      3.95 o 
   2   2  16      584.86      629.50     25.26 o 
  -6   3  16      435.85      417.60     30.90 o 
  -5   3  16      292.10      310.24     13.83 o 
  -4   3  16      160.40      157.89      8.21 o 
  -3   3  16     1035.07     1011.81     39.07 o 
  -2   3  16      345.70      359.69     17.86 o 
  -1   3  16      494.68      517.31     21.04 o 
   0   3  16     1984.41     1811.57    103.47 o 
   1   3  16      103.25      141.14      7.59 o 
   2   3  16       56.50       65.68      5.40 o 
  -6   4  16       48.17       43.84      5.00 o 
  -5   4  16      285.47      286.26     13.02 o 
  -4   4  16      413.74      397.97     17.04 o 
  -3   4  16        1.26        3.55      2.99 o 
  -2   4  16       36.06       36.89      4.82 o 
  -1   4  16      906.23      841.16     32.87 o 
   0   4  16      162.71      150.22      8.21 o 
   1   4  16      182.65      170.02      8.79 o 
   2   4  16      426.84      477.15     20.13 o 
  -6   5  16       14.44       23.25      6.24 o 
  -5   5  16        0.85        2.60      4.54 o 
  -4   5  16      566.79      552.58     45.64 o 
  -3   5  16      418.56      381.28     16.63 o 
  -2   5  16       12.96       18.61      3.95 o 
  -1   5  16       12.92        8.00      3.54 o 
   0   5  16        0.62       22.47      3.95 o 
   1   5  16      278.02      253.38     12.22 o 
   2   5  16       60.49       71.02      5.80 o 
  -5   6  16      191.69      206.39     13.32 o 
  -4   6  16       13.79       21.85      7.09 o 
  -3   6  16      194.04      185.75      9.77 o 
  -2   6  16      240.33      259.58     12.41 o 
  -1   6  16       17.47       25.60      4.36 o 
   0   6  16      101.19       91.03      6.38 o 
   0  -9  17        4.48       26.66      5.00 o 
   1  -9  17      107.04       91.67      6.82 o 
   2  -9  17       42.03       56.17      5.97 o 
  -2  -8  17      580.13      573.60     37.70 o 
  -1  -8  17       19.64       37.07      5.95 o 
   0  -8  17        1.65       -0.70      3.39 o 
   1  -8  17        5.27        1.03      3.39 o 
   2  -8  17       78.89       82.14      6.20 o 
   3  -8  17       92.62       88.45      9.64 o 
   4  -8  17        3.42       -1.13      5.67 o 
  -3  -7  17       59.13       71.91      5.80 o 
  -2  -7  17       67.18       60.71      5.57 o 
  -1  -7  17       64.90       53.73      5.00 o 
   0  -7  17      202.77      216.52     15.31 o 
   1  -7  17       24.16       27.72      4.20 o 
   2  -7  17       62.38       53.29      4.60 o 
   3  -7  17       53.15       51.03      7.94 o 
   4  -7  17      102.72      111.13     10.21 o 
  -4  -6  17        4.87        2.57      3.79 o 
  -3  -6  17      100.77      108.80     10.77 o 
  -2  -6  17       98.54       91.84      8.79 o 
  -1  -6  17       33.40       40.14      5.39 o 
   0  -6  17       63.55       49.04      4.41 o 
   1  -6  17        5.65        6.24      2.81 o 
   2  -6  17       16.47       17.90      3.39 o 
   3  -6  17      306.79      310.70     20.41 o 
   4  -6  17       24.78       46.49      7.94 o 
   5  -6  17      104.71      100.92     10.21 o 
  -5  -5  17       55.82       41.94      5.17 o 
  -4  -5  17        4.09        5.37      5.10 o 
  -3  -5  17      225.40      202.59     18.14 o 
  -2  -5  17       38.52       42.17      4.36 o 
  -1  -5  17       38.90       42.18      4.20 o 
   0  -5  17      244.78      257.95     11.82 o 
   1  -5  17      382.89      394.48     25.51 o 
   2  -5  17       78.78       80.99      5.40 o 
   3  -5  17      372.65      353.06     15.40 o 
   4  -5  17       53.68       55.48      5.00 o 
   5  -5  17       39.60       46.79      4.81 o 
  -5  -4  17      303.19      325.17     14.83 o 
  -4  -4  17       34.93       35.19      4.41 o 
  -3  -4  17        0.12        0.65      2.58 o 
  -2  -4  17      140.93      117.30      6.61 o 
  -1  -4  17      778.71      875.47     47.34 o 
   0  -4  17      746.65      742.94     43.09 o 
   1  -4  17       93.95       81.11      5.21 o 
   2  -4  17     1191.96     1137.26     44.48 o 
   3  -4  17      278.13      263.69     12.01 o 
   4  -4  17      168.49      174.58      9.01 o 
   5  -4  17       86.59       83.88      6.20 o 
  -6  -3  17       34.17       47.02      5.00 o 
  -5  -3  17       84.85       71.05      5.40 o 
  -4  -3  17       76.87       67.57      6.80 o 
  -3  -3  17      586.54      581.55     23.85 o 
  -2  -3  17      174.16      183.76     10.77 o 
  -1  -3  17      507.36      523.81     36.00 o 
   0  -3  17       99.66      102.63      4.56 o 
   1  -3  17        3.57        1.70      2.41 o 
   2  -3  17      733.06      748.00     29.85 o 
   3  -3  17      136.20      139.47     10.77 o 
   5  -3  17      335.93      345.68     15.62 o 
  -6  -2  17       23.07       30.09      5.39 o 
  -5  -2  17       50.59       47.39      4.41 o 
  -4  -2  17      280.29      282.49     12.83 o 
  -3  -2  17      802.14      767.15     44.51 o 
  -2  -2  17       74.47       81.96      4.22 o 
  -1  -2  17       15.41       32.44      3.24 o 
   0  -2  17     1293.38     1343.92     50.03 o 
   1  -2  17      219.94      185.13      8.82 o 
   2  -2  17      434.74      420.41     24.38 o 
   5  -2  17      197.90      193.90     14.17 o 
  -6  -1  17       44.77       46.49      6.80 o 
  -5  -1  17        1.97       -1.13      3.97 o 
  -4  -1  17      865.51      873.13     48.76 o 
  -3  -1  17     2059.52     2010.04     83.91 o 
  -2  -1  17      209.79      287.89     20.69 o 
  -1  -1  17      344.49      335.08     13.83 o 
   0  -1  17      329.19      335.94     14.01 o 
   1  -1  17     2441.55     2439.63    130.69 o 
   2  -1  17     1658.71     1691.83     90.71 o 
   5  -1  17        5.35       12.47      5.10 o 
  -6   0  17       42.47       58.40      7.37 o 
  -5   0  17      198.99      194.31      9.41 o 
  -4   0  17     1664.81     1569.58     83.63 o 
  -3   0  17      195.14      182.97     13.04 o 
  -2   0  17        2.67        1.46      3.12 o 
  -1   0  17     1201.00     1253.65     78.24 o 
   1   0  17     1603.74     1593.84     60.13 o 
   2   0  17      199.84      217.15     14.17 o 
  -6   1  17      307.65      303.26     16.16 o 
  -5   1  17       21.40       23.18      3.79 o 
  -4   1  17      222.89      212.55     11.34 o 
  -3   1  17       37.35       33.61      3.79 o 
  -2   1  17     2280.91     2118.94     78.97 o 
  -1   1  17     2080.18     2241.99    183.13 o 
   0   1  17      553.05      503.60     32.03 o 
   1   1  17      154.82      159.85      7.81 o 
   2   1  17      356.86      330.54     20.41 o 
  -6   2  17      221.11      256.23     11.82 o 
  -5   2  17       78.32       86.49      6.24 o 
  -4   2  17      333.94      320.39     22.96 o 
  -3   2  17      213.18      241.89     14.74 o 
  -2   2  17      263.41      298.67     15.88 o 
  -1   2  17      232.02      228.97     10.62 o 
   0   2  17       55.98       56.64      8.22 o 
   1   2  17       45.29       50.89      4.82 o 
   2   2  17       29.94       44.03      4.81 o 
  -6   3  17      153.51      178.31      9.41 o 
  -5   3  17      305.53      309.74     13.83 o 
  -4   3  17      329.83      304.45     13.43 o 
  -3   3  17      108.39      113.32      9.35 o 
  -2   3  17      180.07      180.99      9.01 o 
  -1   3  17        3.13        2.51      2.72 o 
   0   3  17      157.33      154.07      8.21 o 
   1   3  17      162.65      145.04      7.81 o 
   2   3  17       96.35       91.09      7.09 o 
  -6   4  17       61.59       56.25      5.40 o 
  -5   4  17      111.15      108.87      6.82 o 
  -4   4  17      239.44      224.50     11.02 o 
  -3   4  17      107.29      122.54     14.17 o 
  -2   4  17      271.65      253.61     15.02 o 
  -1   4  17        9.91       19.11      3.79 o 
   0   4  17      117.11       97.44      6.20 o 
   1   4  17        9.06        5.48      3.54 o 
   2   4  17       84.05       74.08      5.97 o 
  -5   5  17        1.20        0.69      3.79 o 
  -4   5  17       89.90      111.62      7.01 o 
  -3   5  17       70.01       72.97      9.64 o 
  -2   5  17       53.01       52.97      5.17 o 
  -1   5  17        4.45        4.91      3.54 o 
   0   5  17       57.54       65.30      5.40 o 
   1   5  17       97.99       96.64      6.78 o 
  -4   6  17        6.68        2.35      4.08 o 
  -3   6  17      173.76      160.98      9.01 o 
  -2   6  17      320.52      306.32     15.02 o 
  -1   6  17       76.79       82.29      6.20 o 
  -2  -8  18       97.43      116.83      7.81 o 
  -1  -8  18       37.33       33.45      9.64 o 
   0  -8  18       38.63       50.39      5.00 o 
   1  -8  18        1.32        3.69      3.61 o 
   2  -8  18       81.70       76.88      6.01 o 
   3  -8  18        7.36       11.91      5.67 o 
  -3  -7  18      219.84      216.07     11.23 o 
  -2  -7  18       44.82       57.19      5.40 o 
  -1  -7  18       15.80       19.33      4.20 o 
   0  -7  18      194.45      196.89     11.91 o 
   1  -7  18      147.20      126.40      7.41 o 
   2  -7  18      163.44      166.08      9.01 o 
   3  -7  18       39.51       35.72      7.37 o 
   4  -7  18      230.07      244.93     17.58 o 
  -4  -6  18      178.88      165.13     12.76 o 
  -3  -6  18       22.49       27.85      5.67 o 
  -2  -6  18        6.80       12.65      8.79 o 
  -1  -6  18      361.68      403.66     17.44 o 
   0  -6  18      109.99       97.55      6.41 o 
   1  -6  18      180.06      160.66      8.61 o 
   2  -6  18        4.69        2.08      2.99 o 
   3  -6  18       21.41       34.59      6.80 o 
   4  -6  18        7.24        5.67      5.67 o 
   5  -6  18      363.29      400.85     26.08 o 
  -5  -5  18        1.63        3.40      4.01 o 
  -4  -5  18        9.27       15.61      4.20 o 
  -3  -5  18      179.22      169.47     11.06 o 
  -2  -5  18      375.90      383.42     19.56 o 
  -1  -5  18      250.01      262.24     12.03 o 
   0  -5  18       50.23       51.69      4.41 o 
   1  -5  18        0.10        0.65      2.58 o 
   2  -5  18       15.87       11.06      3.21 o 
   3  -5  18      499.40      479.09     29.48 o 
   4  -5  18      869.99      913.62     36.42 o 
   5  -5  18        9.81       12.68      4.36 o 
  -5  -4  18        4.39        4.86      3.79 o 
  -4  -4  18      334.01      303.15     13.83 o 
  -3  -4  18      134.41      117.56      6.61 o 
  -2  -4  18       90.60       94.98      5.80 o 
  -1  -4  18     1202.52     1113.26     44.22 o 
   0  -4  18      255.54      212.74     10.02 o 
   1  -4  18      926.88      881.81     35.06 o 
   2  -4  18       70.01       78.51      5.40 o 
   3  -4  18        2.60        1.32      2.99 o 
   4  -4  18        2.50        4.08      3.13 o 
   5  -4  18        0.05        6.58      3.95 o 
  -5  -3  18        9.70       16.70      3.79 o 
  -4  -3  18      143.78      141.10      7.81 o 
  -3  -3  18       12.56       13.52      3.21 o 
  -2  -3  18      809.07      744.07     29.87 o 
   0  -3  18     2843.29     2548.25     96.79 o 
   1  -3  18      455.59      487.57     24.66 o 
   2  -3  18      435.39      418.04     17.44 o 
   3  -3  18      216.09      191.07     13.61 o 
   4  -3  18       80.49       90.67      6.20 o 
   5  -3  18      346.92      367.96     22.68 o 
  -6  -2  18      293.20      275.55     18.14 o 
  -5  -2  18      603.09      559.03     32.88 o 
  -4  -2  18        5.23        6.24      4.54 o 
  -2  -2  18      833.18      782.42     43.66 o 
  -1  -2  18      122.92      142.31      7.65 o 
   0  -2  18     1011.01     1023.05     39.07 o 
   1  -2  18      168.64      175.76     11.91 o 
   2  -2  18     1284.72     1267.74     68.60 o 
   5  -2  18       17.90       17.01      5.10 o 
  -6  -1  18       63.45       64.07      7.94 o 
  -5  -1  18       88.83       82.21      8.50 o 
  -4  -1  18       38.08       54.43      6.80 o 
  -3  -1  18        8.19        3.40      3.69 o 
  -2  -1  18     1825.17     1711.80     64.13 o 
  -1  -1  18        1.79        0.98      2.18 o 
   0  -1  18       44.39       71.98      6.24 o 
   1  -1  18       53.36       81.74      5.21 o 
   2  -1  18      223.70      256.27     16.44 o 
   5  -1  18        5.04        6.80      5.67 o 
  -6   0  18      150.12      173.49     13.04 o 
  -5   0  18      828.61      877.93     34.07 o 
  -4   0  18      108.74      106.89      6.20 o 
  -3   0  18       83.24       82.75      5.67 o 
  -2   0  18      116.08      128.85      6.78 o 
  -1   0  18      696.19      757.28     29.66 o 
   0   0  18     1390.53     1210.67     46.10 o 
   1   0  18       86.78      134.69      8.22 o 
   2   0  18      102.06      102.62      8.50 o 
  -6   1  18      660.95      683.30     56.13 o 
  -5   1  18       90.80       88.65      6.20 o 
  -4   1  18       50.82       50.52      4.81 o 
  -3   1  18      167.23      160.36      8.21 o 
  -2   1  18      227.55      282.39     12.41 o 
  -1   1  18      139.48      158.39     15.02 o 
   0   1  18      410.01      414.84     17.44 o 
   1   1  18      415.78      429.06     17.84 o 
   2   1  18       70.24       91.28      8.50 o 
  -6   2  18      139.73      146.83     11.06 o 
  -5   2  18        5.85       11.04      3.39 o 
  -4   2  18      522.02      552.48     22.44 o 
  -3   2  18      187.12      187.88      9.19 o 
  -2   2  18      973.88      896.90     55.85 o 
  -1   2  18      279.97      236.49     13.04 o 
   0   2  18       86.83       81.80      5.40 o 
   1   2  18       21.03       26.29      7.65 o 
   2   2  18        7.14        4.61      3.13 o 
  -6   3  18       19.57       27.85      4.41 o 
  -5   3  18       70.10       69.96      5.40 o 
  -4   3  18       58.77       66.49      5.39 o 
  -3   3  18      265.78      267.59     17.01 o 
  -2   3  18      232.04      192.64     12.19 o 
  -1   3  18       94.29      107.03      6.61 o 
   0   3  18      501.87      483.64     20.24 o 
   1   3  18       13.42       11.02      3.54 o 
   2   3  18       73.97       70.84      5.80 o 
  -5   4  18       57.50       60.10      5.40 o 
  -4   4  18       10.87       11.00      3.95 o 
  -3   4  18      403.10      339.10     15.03 o 
  -2   4  18        1.34        7.07      3.39 o 
  -1   4  18      510.34      495.51     20.84 o 
   0   4  18        7.76       11.94      3.67 o 
   1   4  18        0.01        0.00      3.39 o 
   2   4  18      356.10      402.38     17.84 o 
  -4   5  18       10.86       21.55      4.49 o 
  -3   5  18       16.39       22.66      4.36 o 
  -2   5  18      240.15      229.62     11.20 o 
  -1   5  18       16.02       25.21      4.60 o 
   0   5  18      285.40      307.24     14.23 o 
  -1  -8  19        2.08       26.55      5.00 o 
   0  -8  19      341.75      318.70     15.59 o 
   1  -8  19      433.76      423.96     18.83 o 
   2  -8  19       45.99       54.45      5.80 o 
  -2  -7  19      160.91      196.57     10.42 o 
  -1  -7  19        3.23        3.97      3.61 o 
   0  -7  19      116.02      114.54      9.92 o 
   1  -7  19        1.41        7.67      3.39 o 
   2  -7  19      544.67      554.37     23.24 o 
   3  -7  19      120.61      112.26     10.77 o 
  -3  -6  19        7.75       23.16      6.52 o 
  -2  -6  19      878.67      904.88     36.48 o 
  -1  -6  19        4.10       25.95      4.41 o 
   0  -6  19      172.55      171.34      9.22 o 
   1  -6  19       70.25       89.31      6.01 o 
   2  -6  19      421.48      441.17     18.83 o 
   3  -6  19       23.07       40.25      7.37 o 
   4  -6  19       50.90       61.80      8.50 o 
  -4  -5  19      186.04      173.15      9.41 o 
  -3  -5  19      553.97      623.10     25.86 o 
  -2  -5  19      492.88      492.14     20.85 o 
  -1  -5  19      181.39      172.39      8.82 o 
   0  -5  19        0.44       12.47      3.21 o 
   1  -5  19      248.25      237.58     11.20 o 
   2  -5  19        5.85        4.36      3.69 o 
   3  -5  19      175.57      187.67     14.17 o 
   4  -5  19      286.81      308.13     25.80 o 
  -5  -4  19      164.70      165.90      9.22 o 
  -4  -4  19       21.27       31.65      4.82 o 
  -3  -4  19       56.17       54.12      4.60 o 
  -2  -4  19       91.73       79.34      5.40 o 
  -1  -4  19       59.60       76.02      6.80 o 
   0  -4  19       20.56       28.57      3.79 o 
   1  -4  19      131.21      145.62      7.81 o 
   2  -4  19      557.52      521.41     21.64 o 
   3  -4  19        1.64        4.50      3.13 o 
   4  -4  19        2.82        2.20      3.39 o 
  -5  -3  19        6.33       -3.97      4.54 o 
  -4  -3  19       48.21       46.07      4.36 o 
  -3  -3  19      480.21      495.33     20.64 o 
  -2  -3  19        0.05        9.77      5.10 o 
  -1  -3  19      626.71      597.58     34.59 o 
   0  -3  19      310.39      386.11     23.25 o 
   1  -3  19       45.46       41.39      5.67 o 
   2  -3  19        0.06        3.40      3.97 o 
   4  -3  19      477.63      489.29     28.92 o 
  -5  -2  19       70.51       81.08      8.50 o 
  -4  -2  19      344.16      311.27     19.84 o 
  -3  -2  19      278.15      248.90     16.44 o 
  -2  -2  19      530.46      513.11     30.05 o 
  -1  -2  19      547.72      585.72     23.24 o 
   0  -2  19       22.70       40.86      4.25 o 
   1  -2  19       12.09       26.65      5.10 o 
   2  -2  19       91.12       80.51      7.94 o 
  -6  -1  19      153.26      155.92     12.47 o 
  -5  -1  19        0.03       -5.10      4.54 o 
  -4  -1  19      201.05      178.59     13.04 o 
  -3  -1  19      154.95      133.08      7.01 o 
  -2  -1  19        5.37        8.50      2.72 o 
  -1  -1  19      228.36      219.35     13.32 o 
   0  -1  19      285.99      272.94     11.82 o 
   1  -1  19      183.45      176.82      8.61 o 
   2  -1  19      493.17      459.81     26.65 o 
  -6   0  19       54.40       53.30      7.37 o 
  -5   0  19        9.39       17.58      5.10 o 
  -4   0  19      127.78      133.96      8.50 o 
  -3   0  19      283.02      270.63     12.01 o 
  -2   0  19       96.48       98.74      5.80 o 
  -1   0  19      361.17      351.48     15.03 o 
   0   0  19        9.44       19.79      3.39 o 
   1   0  19        9.48       15.89      3.97 o 
   2   0  19      847.93      891.84     49.33 o 
  -6   1  19        1.34        4.54      3.61 o 
  -5   1  19       85.74       83.72      5.97 o 
  -4   1  19       52.31       52.97      4.76 o 
  -3   1  19     1536.74     1502.21     89.86 o 
  -2   1  19      739.66      716.21     47.34 o 
  -1   1  19      234.48      202.81     17.58 o 
   0   1  19      114.50      157.40      8.02 o 
   1   1  19     1016.94     1113.89     70.87 o 
   2   1  19       10.64       22.68      5.67 o 
  -6   2  19       53.22       49.88      5.61 o 
  -5   2  19       35.90       50.88      5.17 o 
  -4   2  19      331.43      300.20     13.43 o 
  -3   2  19      119.15      102.91      7.65 o 
  -2   2  19      142.79      139.69      7.59 o 
   0   2  19      145.94      171.23      8.82 o 
   1   2  19        6.34        7.90      3.39 o 
   2   2  19        2.48        2.33      3.39 o 
  -5   3  19       73.49       81.48      6.20 o 
  -4   3  19      950.63      878.43     55.00 o 
  -3   3  19       83.02       83.15      5.97 o 
  -2   3  19        5.10        3.22      3.13 o 
  -1   3  19      179.63      193.95     13.32 o 
   0   3  19       52.87       64.23      6.80 o 
   1   3  19      105.40      101.00      6.61 o 
   2   3  19      323.16      318.30     14.63 o 
  -5   4  19      224.64      212.87     10.82 o 
  -4   4  19       45.10       52.74      5.31 o 
  -3   4  19        7.49        6.24      5.39 o 
  -2   4  19      884.88      943.17     47.63 o 
  -1   4  19       13.80       35.94      6.80 o 
   0   4  19      176.79      197.07     10.22 o 
   1   4  19       66.92       75.81      5.97 o 
  -3   5  19      504.64      485.40     34.87 o 
  -2   5  19       35.68       50.29      5.44 o 
  -1   5  19       33.28       40.37      5.40 o 
   0  -8  20      351.51      351.60     16.42 o 
   1  -8  20       42.46       53.62      6.01 o 
  -2  -7  20      119.89      131.16      9.07 o 
  -1  -7  20      245.62      236.69     12.03 o 
   0  -7  20       13.90       13.04      4.01 o 
   1  -7  20      163.68      153.89      8.61 o 
   2  -7  20       23.27       26.50      6.24 o 
   3  -7  20      153.22      117.93     11.34 o 
  -3  -6  20       62.25       62.93      5.57 o 
  -2  -6  20        6.11       10.53      4.54 o 
  -1  -6  20       38.47       46.50      5.39 o 
   0  -6  20      254.92      240.54     13.04 o 
   1  -6  20      329.91      313.58     14.42 o 
   2  -6  20      324.90      371.50     16.42 o 
   3  -6  20      163.81      164.42     13.04 o 
  -4  -5  20      494.84      533.09     22.85 o 
  -3  -5  20       17.32       27.88     11.91 o 
  -2  -5  20       43.52       49.90      4.81 o 
  -1  -5  20      195.78      203.66     13.89 o 
   0  -5  20      346.98      363.77     18.14 o 
   1  -5  20        2.48        1.13      2.81 o 
   2  -5  20        3.90        1.63      5.39 o 
   3  -5  20       38.96       28.92      6.80 o 
   4  -5  20      225.90      217.72     15.88 o 
  -4  -4  20        0.38        0.00      4.54 o 
  -3  -4  20       34.27       41.89      5.00 o 
  -2  -4  20      407.68      421.54     18.04 o 
  -1  -4  20      264.80      252.09     11.63 o 
   0  -4  20      136.11      126.73      6.82 o 
   1  -4  20      129.38      143.73      7.62 o 
   2  -4  20        3.21        6.92      2.99 o 
   3  -4  20      387.20      343.02     20.98 o 
   4  -4  20       77.50       88.45      8.50 o 
  -5  -3  20       11.75        6.24      5.10 o 
  -4  -3  20      276.07      212.05     15.31 o 
  -3  -3  20       67.81       40.82      6.24 o 
  -2  -3  20       44.81       48.19      6.24 o 
  -1  -3  20       94.08      106.59      9.07 o 
   0  -3  20      115.88       89.01      7.94 o 
   1  -3  20      296.37      284.62     18.14 o 
   2  -3  20        1.73       -2.83      3.97 o 
   4  -3  20       42.82       58.40      7.37 o 
  -5  -2  20        0.26        0.57      4.54 o 
  -4  -2  20      264.51      252.87     17.01 o 
  -3  -2  20      106.92      127.57     10.77 o 
  -2  -2  20      600.93      609.49     35.15 o 
  -1  -2  20       46.21       44.22      6.24 o 
   0  -2  20       66.59       67.64      4.81 o 
   1  -2  20     1461.08     1492.83     80.51 o 
   2  -2  20       49.10       51.59      6.80 o 
  -5  -1  20       13.60       15.31      5.67 o 
  -4  -1  20      191.24      169.52     12.47 o 
  -3  -1  20      154.67      148.55     11.34 o 
  -2  -1  20        0.04        6.64      2.72 o 
  -1  -1  20      602.37      637.33     25.25 o 
   0  -1  20     1200.17     1162.10     44.50 o 
   1  -1  20       41.47       43.42      4.20 o 
   2  -1  20      104.88       87.88      7.94 o 
  -5   0  20       12.27        7.37      5.10 o 
  -4   0  20      184.56      190.60      9.41 o 
  -3   0  20       24.02       35.19      4.36 o 
  -2   0  20      161.72      156.87      8.21 o 
  -1   0  20       36.21       38.70      4.08 o 
   0   0  20        2.60        5.41      2.99 o 
   1   0  20       22.72       27.89      4.01 o 
   2   0  20       24.66       34.02      6.24 o 
  -5   1  20      317.95      353.10     15.62 o 
  -4   1  20        5.24        5.17      3.69 o 
  -3   1  20       88.63      101.76      9.64 o 
  -2   1  20      215.03      207.81     10.22 o 
  -1   1  20       33.10       38.69      4.60 o 
   0   1  20      701.30      718.63     28.66 o 
   1   1  20      346.16      360.08     15.64 o 
   2   1  20      315.73      298.79     19.28 o 
  -5   2  20      215.89      196.50      9.82 o 
  -4   2  20       46.92       48.54      4.90 o 
  -3   2  20      154.89      143.25      8.50 o 
  -2   2  20       60.83       58.42      5.00 o 
  -1   2  20     1056.70     1039.79     71.44 o 
   0   2  20       38.46       51.60      4.81 o 
   1   2  20       88.35       83.95      6.24 o 
   2   2  20      140.25      134.37     11.34 o 
  -5   3  20      216.52      200.94     10.22 o 
  -4   3  20        6.70        7.99      3.95 o 
  -3   3  20        9.13        8.80      3.79 o 
  -2   3  20      198.81      203.40     10.77 o 
  -1   3  20       31.07       32.29      6.52 o 
   0   3  20       22.18       30.79      5.10 o 
   1   3  20      229.09      240.57     11.63 o 
  -4   4  20       16.31       28.37      4.76 o 
  -3   4  20       97.31       97.50      7.65 o 
  -2   4  20        1.39        2.10      3.95 o 
  -1   4  20      121.34      136.44      8.21 o 
   0   4  20      167.19      189.38     15.31 o 
  -1  -7  21        2.35        1.76      3.79 o 
   0  -7  21      220.13      218.09     11.02 o 
   1  -7  21       66.45       79.85     11.91 o 
   2  -7  21      118.78      110.22      7.41 o 
  -2  -6  21       86.44       91.30     10.21 o 
  -1  -6  21      136.40      133.06     11.34 o 
   0  -6  21        0.61        1.47      3.39 o 
   1  -6  21      402.90      380.40     17.04 o 
   2  -6  21      224.24      208.52     10.62 o 
   3  -6  21       22.60       26.65      6.80 o 
  -3  -5  21        0.90        2.18      3.79 o 
  -2  -5  21       54.89       57.47      5.21 o 
  -1  -5  21        0.38        1.13      3.97 o 
   0  -5  21      655.19      633.24     26.26 o 
   1  -5  21        0.67        1.70      3.21 o 
   2  -5  21       27.50       39.65      4.41 o 
   3  -5  21      398.79      425.23     26.65 o 
  -4  -4  21      213.16      209.78     15.31 o 
  -3  -4  21      481.72      493.26     30.05 o 
  -2  -4  21       27.45       45.92      7.37 o 
  -1  -4  21        1.96       11.91      4.54 o 
   0  -4  21      104.31       83.34      7.94 o 
   1  -4  21       58.03       82.78      7.94 o 
   2  -4  21      854.10      820.40     45.92 o 
   3  -4  21      190.84      192.20     13.61 o 
  -4  -3  21      224.19      246.63     17.01 o 
  -3  -3  21       95.87       83.34      8.50 o 
  -2  -3  21      493.57      436.00     26.65 o 
  -1  -3  21       52.05       59.53      6.80 o 
   0  -3  21        7.62       40.25      6.24 o 
   1  -3  21      246.65      238.69     15.88 o 
   2  -3  21       61.64       74.84      7.37 o 
  -5  -2  21       96.94       98.65      9.64 o 
  -4  -2  21       82.80       74.84      7.94 o 
  -3  -2  21      618.43      669.02     38.55 o 
  -2  -2  21        0.76        1.70      4.54 o 
  -1  -2  21        4.05        2.83      4.54 o 
   0  -2  21       59.06       69.60      5.00 o 
   1  -2  21       67.43      109.99      9.64 o 
   2  -2  21      608.97      604.39     34.59 o 
  -5  -1  21        0.01        7.94      5.10 o 
  -4  -1  21      349.48      329.41     20.98 o 
  -3  -1  21        9.92        7.94      5.10 o 
  -2  -1  21      192.33      171.74     10.21 o 
  -1  -1  21      815.23      888.46     34.66 o 
   0  -1  21        8.52       54.80      4.60 o 
   1  -1  21      478.90      481.31     19.84 o 
   2  -1  21       30.38       35.72      6.24 o 
  -5   0  21        0.93        3.40      5.10 o 
  -4   0  21       10.77        7.94      5.10 o 
  -3   0  21        0.22        1.21      2.72 o 
  -2   0  21      845.10      854.78     33.27 o 
  -1   0  21       78.80       67.37      7.09 o 
   0   0  21        0.40       -0.49      2.72 o 
   1   0  21       86.74       82.93      7.37 o 
   2   0  21      119.18      105.46      9.64 o 
  -5   1  21       25.68       37.64      4.76 o 
  -4   1  21       11.96       23.73      9.64 o 
  -3   1  21       29.41       42.22      4.76 o 
  -2   1  21      209.85      178.21      9.01 o 
  -1   1  21      398.83      402.61     27.78 o 
   0   1  21        0.90       10.67      3.39 o 
   1   1  21      215.06      212.17     10.42 o 
   2   1  21       19.63       43.09      7.37 o 
  -4   2  21      134.56      130.82      9.92 o 
  -3   2  21       92.08       89.31      7.65 o 
  -2   2  21      442.76      452.57     30.33 o 
  -1   2  21        2.80       12.61      3.39 o 
   0   2  21       39.06       50.12      5.00 o 
   1   2  21       17.20       32.45      4.76 o 
  -4   3  21       62.37       69.38      6.52 o 
  -3   3  21      110.81      126.94     17.01 o 
  -2   3  21       11.61        7.34      3.95 o 
  -1   3  21      246.99      240.14     11.61 o 
   0   3  21       25.10       36.08      5.95 o 
  -2   4  21       71.88       67.29      5.72 o 
  -2  -6  22      162.82      198.97     10.62 o 
  -1  -6  22        4.57        4.24      3.79 o 
   0  -6  22       86.31       77.90     10.21 o 
   1  -6  22      287.85      300.02     28.06 o 
   2  -6  22       42.46       61.80      7.94 o 
  -3  -5  22       18.59       22.11      6.80 o 
  -2  -5  22      203.50      228.49     16.44 o 
  -1  -5  22      431.89      412.19     25.51 o 
   0  -5  22      284.39      273.28     18.14 o 
   1  -5  22       23.90       34.59      6.80 o 
   2  -5  22      433.79      420.69     25.51 o 
  -3  -4  22       15.23       26.08      6.24 o 
  -2  -4  22      415.65      394.61     24.38 o 
  -1  -4  22        0.00        5.10      3.97 o 
   0  -4  22        0.01        0.57      3.97 o 
   1  -4  22      838.54      807.36     45.36 o 
   2  -4  22        3.62       15.88      5.10 o 
  -4  -3  22      105.20       92.42      9.07 o 
  -3  -3  22        0.96        3.40      4.54 o 
  -2  -3  22       78.39       62.93      7.37 o 
  -1  -3  22        0.64        3.40      4.54 o 
   0  -3  22      441.37      416.72     25.51 o 
   1  -3  22       43.45       43.09      6.24 o 
   2  -3  22      178.91      170.09     12.47 o 
  -4  -2  22      148.34      136.64     11.34 o 
  -3  -2  22       57.53       59.53      7.94 o 
  -2  -2  22       10.89        6.24      4.54 o 
  -1  -2  22        5.27        8.50      5.10 o 
   0  -2  22       42.89       49.65      4.41 o 
   1  -2  22       96.17       99.22      9.07 o 
   2  -2  22       52.83       53.30      6.80 o 
  -4  -1  22        0.10       -5.10      4.54 o 
  -3  -1  22       98.07       95.82      9.07 o 
  -2  -1  22      228.59      229.06     15.88 o 
  -1  -1  22      453.85      436.05     32.60 o 
   0  -1  22        0.92        3.86      2.99 o 
   1  -1  22        4.06       11.34      5.10 o 
   2  -1  22       45.82       53.86      7.37 o 
  -4   0  22        0.58       -2.83      5.10 o 
  -3   0  22      162.70      175.38     13.32 o 
  -2   0  22      123.99      133.27      7.41 o 
  -1   0  22       59.20       63.55      5.00 o 
   0   0  22        5.75        8.90      3.39 o 
   1   0  22      187.87      207.29     10.42 o 
   2   0  22      245.12      276.11     18.14 o 
  -4   1  22       53.98       59.52      5.40 o 
  -3   1  22        8.63        8.50      3.61 o 
  -2   1  22       25.12       30.05      4.36 o 
  -1   1  22        0.40        6.94      3.39 o 
   0   1  22      414.63      383.22     16.63 o 
   1   1  22       16.57       26.51      4.41 o 
  -4   2  22      162.03      153.49      8.61 o 
  -3   2  22       38.17       45.78      5.17 o 
  -2   2  22       78.93       87.51      6.20 o 
  -1   2  22      217.55      202.43     10.22 o 
   0   2  22      318.64      355.18     18.99 o 
  -2   3  22        0.45        4.42      3.79 o 
  -1   3  22      352.97      359.59     23.53 o 
   0  -6  23       26.36       45.92      7.94 o 
  -2  -5  23       79.08       64.63      8.50 o 
  -1  -5  23       68.14       70.87      8.50 o 
   0  -5  23       35.24       47.06      6.80 o 
   1  -5  23       17.93       26.65      6.24 o 
  -3  -4  23       54.74       55.00      8.50 o 
  -2  -4  23       28.58       35.72      6.80 o 
  -1  -4  23       14.55       21.54      5.67 o 
   0  -4  23      170.02      164.42     12.47 o 
   1  -4  23       80.07       80.51      8.50 o 
  -3  -3  23        0.48       -0.57      4.54 o 
  -2  -3  23       55.34       61.23      7.37 o 
  -1  -3  23      128.39      131.54     10.77 o 
   0  -3  23       84.98       76.54      8.50 o 
   1  -3  23      224.11      217.15     15.31 o 
   2  -3  23      292.28      270.44     18.14 o 
  -3  -2  23        1.17        9.07      5.67 o 
  -2  -2  23        3.82        2.27      5.10 o 
  -1  -2  23        2.30        1.70      4.54 o 
   0  -2  23      101.00       93.55      9.07 o 
   1  -2  23       92.37       98.65      9.07 o 
   2  -2  23      278.84      280.08     18.71 o 
  -4  -1  23        6.33        1.70      5.10 o 
  -3  -1  23        0.26       -2.83      5.10 o 
  -2  -1  23       32.59       40.82      7.37 o 
  -1  -1  23      126.33      141.19     11.06 o 
   0  -1  23       43.65       67.20      5.40 o 
   1  -1  23       81.24       95.82      9.07 o 
   2  -1  23      678.52      652.01     37.99 o 
  -4   0  23       30.31       39.69      7.37 o 
  -3   0  23      326.51      335.69     14.82 o 
  -2   0  23       99.06      116.23      7.01 o 
  -1   0  23      172.43      176.89      9.22 o 
   0   0  23        0.00        2.48      3.13 o 
   1   0  23      247.96      248.14     19.28 o 
  -3   1  23       24.73       31.89      5.10 o 
  -2   1  23      184.28      180.39      9.60 o 
  -1   1  23       43.39       45.68      5.17 o 
   0   1  23       56.75       92.90      6.61 o 
  -2   2  23      406.66      434.68     18.83 o 
  -1   2  23      193.46      215.38     11.02 o 
  -1  -4  24       23.21       34.02      6.80 o 
   0  -4  24      192.66      196.74     14.17 o 
   1  -4  24       10.96        7.37      5.67 o 
  -2  -3  24        3.42       16.44      5.67 o 
  -1  -3  24      278.77      293.12     19.28 o 
   0  -3  24      252.14      226.79     15.88 o 
   1  -3  24      336.16      327.71     20.98 o 
  -3  -2  24       93.24       79.38      9.07 o 
  -2  -2  24      208.69      201.84     14.74 o 
  -1  -2  24      195.62      184.83     14.17 o 
   0  -2  24      233.39      254.57     17.58 o 
   1  -2  24      217.95      222.82     15.88 o 
  -3  -1  24       80.91       84.48      9.07 o 
  -2  -1  24      150.08      153.08     12.47 o 
  -1  -1  24        2.80        6.94      3.39 o 
   0  -1  24      422.56      460.25     32.60 o 
  -2   0  24      241.90      269.85     12.62 o 
  -1   0  24       51.90       73.67      6.24 o 
   0   0  24      391.23      398.17     17.44 o 
                                                 
